# Supplementary material for: Response of Chironomids (Diptera, Chironomidae) to Environmental Factors at Different Spatial Scales
Source: Insects. 2024 Apr 14;15(4):272. doi: 10.3390/insects15040272 (PMC11050053; doi:10.3390/insects15040272)
Supplement: Supplementary file 1 [file insects-15-00272-s001.zip]

Archive with 7 entries (7 files):
- App_S1_means.xlsx
- App_S2_discr.xlsx
- App_S3_MEM.xlsx
- App_S4_corr_env_mem.xlsx
- App_S5_mem.gab.sel_sel.lw$best$summary.xlsx
- App_S6_mspa_rda.xlsx
- App_S7_spaz_diversity.xlsx
