# Supplementary material for: Response of Chironomids (Diptera, Chironomidae) to Environmental Factors at Different Spatial Scales
Source: Insects. 2024 Apr 14;15(4):272. doi: 10.3390/insects15040272 (PMC11050053; doi:10.3390/insects15040272)
Supplement: Supplementary file 1 [file insects-15-00272-s001.zip › App_S1_means.xlsx]

## Sheet: App_S1
	altitude	dist_sorg_staz	cond	O2	temp	O2percsat	pH	TP	NH4ug	P_H_choreus	C_C_plumosus	M_atrofasciata	C_pallidula	P_P_nubeculosum	T_calvescens	C_C_riparius	C_C_bicinctus	T_gregarius	O_E_rivicola	C_C_anthracinus	C_defectus	C_P_rufiventris	C_I_sylvestris	M_pedellus	R_R_fuscipes	O_O_rubicundus	O_O_rhyacobius	D_tonsa	E_claripennis	P_olivacea	C_viridulum	P_albimanus	B_bifida	D_nervosus	O_M_frigidus	D_zernyi	P_stylatus	S_semivirens	C_scutellata	O_O_oblidens	O_O_excavatus	C_atridorsum	E_minor	P_P_laetum	C_C_annulator	G_G_pallens	P_P_oxyura	C_C_tremulus	M_apposita
Abruzzo	312.5	18	297.892	2.125	21	30	7.53391	46.1321	191.041	0.150515	0	0.377649	0.677718	0.602647	0.0596402	0.708446	0.269795	0	0.0752575	0	0	0.406667	0	0	0.54688	0.468765	0.150515	0.0972689	0.0596402	0.444538	0	0	0.0376287	0	0	0	0.150515	0	0	0	0	0	0.313818	0	0	0	0	0.0972689	0
Adda	614.263	82.7421	357.596	7.60069	12.6423	94.4455	7.57353	106.002	160.02	0.337303	0.192844	0.372882	0.248877	0.249819	0.377218	0.242719	0.231153	0.0198721	0.347751	0.357366	0.161383	0.22508	0.191221	0.364181	0.0415979	0.289611	0.066513	0.177536	0.216352	0.244917	0.0532612	0.150261	0.049578	0.102587	0.15494	0.277354	0.132157	0.317836	0.0475297	0.282649	0.182414	0.090627	0.138927	0.0176248	0.0983625	0.0493772	0.133289	0.219496	0.236546
Adige	1217.29	1.97729	162.058	9.60402	13.0271	90	7.26014	4	35.9524	0.4468	0.107511	0.224812	0.145884	0.0998529	0.164359	0	0.103368	0.129013	0.145245	0.139589	0	0.307721	0.0430043	0.0430043	0.0896623	0	0.127011	0.338979	0.0896623	0.191803	0.177223	0.392887	0.0215021	0	0.218961	0.339581	0.178461	0.0929307	0.265225	0.0215021	0.0555822	0	0.268602	0.0681602	0	0	0.183573	0.195171	0
Africa_North	516.5	77.4429	831.75	7.53	9.74	93.1111	7.8	46.1321	191.041	0.66111	0	0	0.66111	0	0	0.66111	0.66111	0	0	0	0.150515	0.811625	0.389076	0	0.811625	0.389076	0	0	0	0	0	0	0	0	0	0	0.520696	0	0	0	0.520696	0	0	0	0	0	0	0	0
Agogna	295.308	21.8789	116.134	9.87443	14.7165	101.381	6.97137	46.1321	191.041	0.109676	0	0.174346	0.720222	0.0199526	0.629199	0.112204	0.641747	0	0.385141	0	0.0526565	0.244733	0.218564	0.0958789	0.03539	0.216535	0.209042	0.200294	0.204862	0.226945	0	0.0192968	0.316755	0.0376476	0.139761	0	0.13119	0.246408	0.0949199	0.0521391	0.186485	0.0704811	0.0578904	0.184379	0.480007	0	0.0518006	0.17135	0
ArnoToscana	50	10	297.892	8.4759	13.4814	93.1111	7.53391	46.1321	191.041	0	0	1.42363	0	0.437531	0.778151	0	0	0	0	0	0	0	0	0	0	0	0	0	0	0.150515	0	0	0.389076	0	0	0	0.573064	0	0.150515	0	0	0	0	0.389076	0	0	0	0	0
AternoPescara	899.143	21.7816	297.892	4.37919	9.35007	93.1111	7.53391	46.1321	191.041	0.136452	0.0177543	0.93996	0.318017	0.649075	0.257656	0.0876474	0.283198	0	0.305919	0	0	0.408405	0.109157	0.134397	0.869073	0.0143348	0.176845	0.757361	0.155276	0.351583	0	0.197744	0.385061	0.0143348	0.406343	0.296811	0.326302	0.128353	0	0.248943	0.0123975	0.057339	0.282869	0	0.250353	0.00852002	0	0.0734885	0
Austria	619.909	1	297.701	10.637	12.2409	108.12	8.36759	11.6417	191.041	1.42655	0.14988	0.343748	0.0160083	0.300203	0	0.0273664	0	1.97514	0	0.228339	0.597504	0.0273664	0.0761717	0.149051	0	0.412998	0	0	0	0.512521	0.692025	1.00166	0	0.102706	0	0	0	0.0836567	0.0182442	0	0	0.0668769	0	0.0273664	0.131419	0.120855	0.0220944	0	0.358726
Brenta	292	70	276	12	20.6	93.1111	8.14	4	191.041	0.849485	0	0	0	0	0.150515	0	0.90309	0	0	0	0	0.150515	0.5	0	0	0.150515	0	0	0	0	0	0.451545	0	0.389076	0	0	0.150515	0.150515	0	0	0	0.874094	0	0	0.150515	0	0	0	0
DoraBaltea	1880.1	1.04444	116.176	9.6012	6.32377	95.5512	7.93646	39.8578	191.041	0.183516	0	0.589022	0.262629	0.212762	0.630999	0	0	0	0.350865	0	0.167158	0.0547818	0	0	0.0150515	0	0	0.175835	0.069897	0.030103	0.225231	0.225444	0.0510493	0	0.569627	0.575609	0.170708	0	0.0881557	0	0.133333	0	0.582773	0.135044	0	0.165748	0.00752575	0.0710929	0
France	226	50	510.875	9.46422	15.5625	107.109	8.05031	46.1321	191.041	0.0752575	0	0.318318	0.0752575	0	0.588113	0.0972689	0.299306	0	0.307424	0	0.0752575	0.112886	0.260348	0.156909	0.335606	0.112886	0	0	0.484296	0	0	0.0752575	0.225772	0.188144	0	0	0.291807	0.112886	0.225772	0	0	0	0	0	0.194538	0	0	0	0
Germany	391.295	1	327.537	10.25	11.14	99.46	8.18702	8.53659	191.041	1.24037	0.0680085	0.0376287	0.25869	0.806278	0	0.0752575	0.0376287	0.903137	0	0.223846	0.742797	0.0497425	0.0376287	0.400491	0	0.0376287	0.0752575	0	0.0752575	0.0376287	0.0376287	0.0376287	0.0752575	1.46047	0	0.0752575	0.0752575	0.0376287	0.0376287	0.224275	0	1.02751	0	0.0376287	0	0.0376287	0.347007	0.0303798	0.0376287
Greece	267.667	77.4429	297.892	8.4759	13.4814	93.1111	7.53391	46.1321	191.041	0.30103	0.30103	0	0	0.30103	0	0.200687	0.100343	0	0	0	0.46007	0.100343	0	0.100343	0	0	0	0	0	0	0.359727	0.100343	0	0.30103	0	0	0	0	0	0	0	0.100343	0	0	0	0.100343	0	0	0
Lambro	348.21	13.0126	343.82	11.2656	12.895	104.234	7.80761	88.6032	296.952	0.365052	0.328681	0.630881	0.304051	0.351172	0.483239	0.243914	0.228737	0.132144	0.462003	0.154515	0.171396	0.673773	0.272088	0.262776	0.608722	0.0459568	0.165508	0.137474	0.45721	0.0939842	0.208901	0.0427502	0.190661	0.10575	0.064503	0.0137578	0.158168	0.237429	0.0910038	0.228523	0.355251	0.135649	0.0799711	0.158258	0.517865	0.0689963	0.280899	0.0349566	0
Lazio	359.752	11.9621	485	9.41104	12.8983	98.6527	8.73247	10	6.49341	1.66594	0.900255	0.2288	0.990695	1.50124	0.188211	0.0726648	0.122038	0.671467	0.155934	0.437723	1.04475	0.110273	0.216332	0.947248	0.0547327	0	0.182009	0	0.0273664	0.0591377	0.40734	1.84588	0.103786	0.731163	0	0	0	0.0547327	0	0.418562	0	0.81681	0	0.176771	0.317781	0	1.21962	0	0
Liguria	232.932	10.8137	167.254	9.19333	8.64667	95.5255	7.75711	46.1321	191.041	0	0	0.175699	0.16649	0.225527	0.281687	0	0.069897	0	0.120412	0	0	0.806656	0.060206	0.348855	0.546777	0.368056	0.270113	0.060206	0	0	0	0.060206	0.458132	0	0.0954243	0	0.300276	0.212426	0.420412	0.0920141	0	0	0	0.15563	0.524979	0	0	0	0
Macedonia	414.887	77.4429	297.892	8.4759	13.4814	93.1111	7.53391	46.1321	191.041	0.150515	0.150515	0	0	0.150515	0	0.200687	0.331871	0.150515	0.0501717	0.0501717	0.150515	0.460321	0.0501717	0.0501717	0	0.0501717	0	0	0.0501717	0.0501717	0.150515	0.150515	0.0501717	0.309555	0	0	0.0501717	0.0501717	0	0.0501717	0.0501717	0.0501717	0	0	0.0501717	0.0501717	0	0	0
Marche	179.5	58.625	297.892	7.23281	18.2596	88.0622	7.91384	46.1321	191.041	0.0376287	0.139581	0.379552	0.392694	0	0.576761	0.133343	0.482246	0	0.808615	0	0.245356	0.549672	0	0.0507265	0.597475	0.490456	0.456561	0.103869	0.518308	0.493499	0	0.125852	0.149894	0	0.0875506	0.044382	0.352726	0.0713294	0.00940719	0	0.542783	0	0.0841932	0.671635	0.554376	0	0	0.0998025	0
Molise	400	0.2	541	7.75	18.75	94.515	7.85	20	224.5	2.01571	2.01087	0.541592	0	0.993137	0	0.833467	0	0	0	0	0	0	0	0.150515	0	0	0	0	0	0	0	0	0	0	0	0	0	0	0	0	0.150515	1.38171	0	0	0	0	0	0	0
Montenegro	30.4985	28.8551	3339.05	9.32545	17.3373	93.1111	8.22061	0.164145	74.5717	0.366431	0.418246	0.0136832	0.0556449	0.531514	0.0519961	0.362258	0.249037	0.0465228	0.0501717	0.220306	0.0844242	0.0930991	0.312461	0.0715161	0	0.0792253	0	0	0.0191565	0	0.0410495	0.0787781	0.0501717	0.22216	0	0	0	0.0136832	0	0.128875	0.0319274	0.071206	0	0.144248	0.0490537	0.133621	0	0	0.0136832
Ofanto	378	68.02	297.892	7.41375	12	61.1082	7.53391	46.1321	191.041	0	0.0742629	0.586328	0.747845	0.197335	0.148946	0.264894	0.877403	0	0.163616	0	0	0.564672	0.188193	0	0.968642	1.17238	0	0	0.285875	0	0	0	0.173994	0.0619111	0	0	0.385913	0	0	1.06487	0.0563399	0	0.107519	0.0702403	0	0	0	0.110378	0
Oglio	1061.76	22.2758	248.27	5.59755	7.45688	52.7778	7.11265	60	2.11111	0.0927577	0.155068	0.588984	0.246493	0.20836	0.192111	0.0961411	0.244477	0.0400508	0.444785	0.0552498	0.00885382	0.0619768	0.165643	0.0187106	0.298752	0.0123621	0.0270693	0.463003	0.23402	0.104574	0	0.138284	0.285333	0.0318582	0.305364	0.228379	0.146263	0.0197697	0.0601982	0.111831	0.0211604	0	0.242909	0.0717004	0.195788	0	0.0309761	0.112215	0
Po_Aff_destra	435.667	40.0485	287.958	10.1075	13.7261	103.817	8.19903	46.1321	62.0833	0	0.120353	0.150746	0.51148	0.0125429	0.263107	0	0.267641	0	1.00341	0	0	0.44376	0.101791	0.241784	0.0504816	0.70594	0.187768	0.521347	0.0526174	0.00662668	0	0.120353	0.0275315	0	0.0376287	0.0334478	0.136632	0.211698	0.152066	0.131908	0.162117	0	0	0.024061	0.256396	0	0	0.510833	0
PoWest	84.3333	258.2	336.242	5.52561	17.1285	55.5411	7.22661	350	80	0.215066	0.353327	0.0516927	0.199728	0.550588	0.00296755	0.334911	0.311423	0.0336046	0.0901227	0	0.0544656	0.0448343	0.576875	0.103924	0.0588669	0.0627383	0.0442731	0	0.0377512	0.00518063	0.00618857	0.00844942	0	0.219384	0	0	0	0.0709157	0.0948705	0.0056979	0.124563	0	0	0.27611	0.0442668	0.491572	0	0.146649	0
Puglia	180	77.4429	297.892	11	13.4814	93.1111	7.53391	46.1321	191.041	0	0	0.30103	0.30103	0	0.69897	0.30103	0	0	0	0	0	0.30103	0	0	0	0	0.60206	0	0	0	0	0	0	0	0	0	0	0	0	0	0.60206	0	0	0.477121	0	0	0	0	0
Sangro	759.121	11.6564	246	3.10379	11.2	90.56	7.53391	100	30	0.242718	0.070741	0.66771	0.326587	0.365767	0.148279	0.277013	0	0	0.234315	0	0	0.423157	0.328392	0.0830252	0.448756	0.118588	0.193979	0.481042	0.0547327	0.256998	0	0.186682	0.103786	0	0.146452	0	0.238405	0.0433747	0.0865041	0.0502266	0.0136832	0	0.27225	0.0364885	0.222516	0.0454545	0.0273664	0.294787	0
SarcaGardaMincio	1214.33	54.5621	71.5088	6.6062	9.23862	89.3147	6.40436	22.9421	74.8753	0.619155	0.269886	0.497666	0.0243399	0.392493	0.120296	0.0841612	0.376859	0.13247	0.344559	0.0442554	0.195015	0.178145	0.221136	0.300064	0.0460316	0.0624522	0.0695526	0.443712	0.0364801	0.0571931	0.372455	0.118818	0.0240447	0.28278	0.284511	0.404803	0.301384	0.120355	0.228799	0.136994	0.156475	0.148788	0.307812	0.0564248	0.0418963	0.0120984	0.207308	0.0763534	0.0229953
Sardegna	216.333	26.7333	200	5.5	10	48.4444	7.53391	46.1321	191.041	0.116495	0.100343	0.150515	0.216838	0.250858	0.150515	0.0501717	0.609768	0	0	0	0	0.200687	0.526595	0.0501717	0	0	0.100343	0	0.0501717	0	0	0.205075	0	0.129692	0	0	0.200687	0.341536	0	0	0	0	0	0.200687	0	0	0	0.61295	0
Sele	533.333	18.775	451.667	7.4	15.2333	76.8333	7.84667	88.4444	191.041	0	0	0	0.370885	0.270542	0.196015	0.555742	0.116495	0	0	0	0	0.179864	0	0.0501717	0	0.250858	0.492051	0	0.100343	0	0	0	0.100343	0	0	0	0.100343	0	0.179864	0.610585	0	0	0	0	0.0501717	0	0.100343	0	0
Sesia	1013	45.25	213.944	5.2625	15.2222	93.6957	7.22556	46.1321	191.041	0.0432306	0	0.0836194	0.148036	0.0599545	0.208912	0.0864613	0.508875	0	0.394833	0.0167239	0	0.150889	0.0265067	0.0167239	0	0.581112	0	0.172923	0.458813	0	0	0.200687	0	0	0.238561	0.150515	0	0.547297	0	0.207886	0.273189	0	0.745681	0	0.0388317	0	0.12685	0.0934023	0
SF_SuomiFinland	84	77.4429	297.892	8.4759	13.4814	93.1111	7.53391	46.1321	191.041	0	0	0	0	0	0	0	0	0	0	0	0	0	0	0	0	0	0	0	0	0	0.30103	0	0	0	0	0	0	0	0	0	0	0.30103	0	0	0	0	0	0	0
Sicilia	214	13.5	525	0.775	14.5	44	7	700	191.041	0	0	0.541592	0	0.541592	0	0.979255	0.671211	0	0	0	0	0	0.238561	0.541592	0.55882	0.30103	0.238561	0	0.150515	0	0	0	0	0.541592	0	0	0	0	0	0	0	1.2273	0	0.541592	1.37705	0	0	0.692107	0
Spain	1073.01	77.4429	297.892	8.4759	6.4	93.1111	7.53391	46.1321	191.041	0.30103	0.30103	0	0	0.30103	0	0.30103	0	0.30103	0	0	0	0.30103	0	0.30103	0	0	0.30103	0	0	0.30103	0.30103	0.30103	0	0	0	0	0.30103	0	0	0	0	0.30103	0	0	0	0.30103	0	0	0
Sweden	176	77.4429	297.892	8.4759	13.4814	93.1111	7.53391	46.1321	191.041	0.30103	0	0	0	0	0	0	0	0.30103	0	0	0	0	0.30103	0	0	0	0	0	0	0	0.30103	0	0	0	0	0	0	0	0	0	0	0.30103	0	0	0	0	0	0	0
Switzerland	372	179	297.892	8.4759	13.4814	93.1111	7.53391	46.1321	191.041	0.30103	0.30103	0	0	0.30103	0	0.30103	0.30103	0.30103	0	0.30103	0.30103	0.30103	0.30103	0.30103	0	0	0	0	0	0.30103	0.30103	0	0	0.30103	0	0	0	0	0.30103	0.30103	0	0.30103	0	0	0.30103	0	0.30103	0	0.30103
Tagliamento	250.5	76	297.892	1	13.4814	93.1111	7.53391	46.1321	191.041	0	0	0.406457	0.30103	0.150515	1.00852	0.150515	0.150515	0	0.422549	0	0	0.150515	0	0	0.150515	0	0	0	0.30103	0.150515	0	0	0	0	0.238561	0	0.150515	0.19897	0.150515	0	0	0	0	0.5	0	0	0	0	0
Tanaro	468.846	32.2692	490.103	7.73256	11.7288	86.2118	7.79254	46.1321	616.674	0.00926246	0	0.295237	0.958142	0.0877608	0.232268	0.0446848	0.517322	0	0.300215	0	0	0.203534	0.0745814	0.316862	0.0657784	0.079588	0.562049	0.429858	0.291197	0.0266371	0	0.0382502	0.135414	0.133764	0.315212	0	0.152171	0.1292	0.0200687	0.00463123	0.0362731	0.00578904	0.171092	0.241734	0.0474682	0	0.00463123	0.0123499	0
Tevere	172.8	26.66	282	7.02	17.82	66.3526	8.26	50	77	0.15563	0.500604	0.510534	0.229226	0.24014	0	0.180618	0.429226	0	0	0.030103	0	0.25977	0.276042	0.030103	0.079588	0.060206	0.0954243	0	0.139794	0.060206	0.030103	0.169897	0	0.240824	0	0	0.060206	0	0	0	0.060206	0.15563	0	0.120412	0.117609	0.139794	0.060206	0.109691	0
Ticino	582.088	57.8935	149.28	9.01475	13.9128	86.9319	7.4139	42.4525	114.674	0.926932	0.469182	0.350419	0.223132	0.594491	0.317009	0.0946433	0.129318	0.443778	0.100854	0.606	0.58319	0.0528643	0.275279	0.212608	0.0498182	0.124221	0.0496801	0.0554011	0.0820535	0.500736	0.407886	0.230799	0.0234968	0.474409	0.140448	0.0223531	0.0345693	0.133274	0.300225	0.236362	0.0971715	0.270051	0.0235917	0.0880386	0.132944	0.219651	0.434774	0.0387577	0.0140014
[truncated: 61 more columns]
