# Supplementary material for: Response of Chironomids (Diptera, Chironomidae) to Environmental Factors at Different Spatial Scales
Source: Insects. 2024 Apr 14;15(4):272. doi: 10.3390/insects15040272 (PMC11050053; doi:10.3390/insects15040272)
Supplement: Supplementary file 1 [file insects-15-00272-s001.zip › App_S2_discr.xlsx]

## Sheet: Foglio1
seq	[1]	n samples	n variables
1	[1]	788	101
2	Means	species
3		P_H_choreus	C_C_plumosus	M_atrofasciata	C_pallidula	P_P_nubeculosum	T_calvescens	C_C_riparius	C_C_bicinctus	T_gregarius	O_E_rivicola	C_C_anthracinus	C_defectus	C_P_rufiventris	C_I_sylvestris	M_pedellus
4	AL03	0.251219	0.124232	0.0782762	0.0228665	0.162682	0.018901	0.0376494	0.0871769	0.138047	0	0.180648	0.18487	0.045878	0.0539497	0.131826
5	AL04	0.207238	0.158912	0.154176	0.159681	0.169662	0.0354629	0.0939018	0.0797755	0.0289756	0	0.128769	0.180507	0.0853186	0.157563	0.0877176
6	AL05	0.219068	0.154804	0.0482999	0.0347238	0.200282	0.0302476	0.0323267	0.0795026	0.0926909	0.019524	0.0502374	0.0687299	0.0457532	0.158365	0.107325
7	AL06	0.369724	0.0705663	0.0610567	0.106597	0.244513	0.013424	0.0158211	0.0553517	0.30786	0.0086325	0.147665	0.246217	0.0156076	0.0581344	0.0920115
8	ALAlps	0.100707	0	0.107557	0.0688696	0.0839852	0.102861	0	0	0.0211533	0.054062	0	0.00421442	0.0151608	0.0453236	0.00618003
9	krenal	0.0666045	0.0278592	0.255786	0.207088	0.102978	0.0982892	0.0481261	0.132126	0	0.0522825	0.00454842	0.013271	0.0676841	0.061177	0.0127344
10	kryal	0.00250257	0	0.175948	0.0154456	0.014718	0.0736193	0	0.00328837	0	0.166232	0	0	0.0370809	0.00267722	0
11	ME04	0.10872	0.123773	0.0555023	0.0181713	0.134825	0.0196825	0.096643	0.0510242	0.0207795	0.0248773	0.0653142	0.0321417	0.0446197	0.0413404	0.0492825
12	ME07	0.498991	0.331875	0	0.339483	0.491212	0	0.00405949	0	0.276389	0	0.22637	0.385866	0.00405949	0.138505	0.222868
13	potamal	0.0435734	0.0811914	0.0663081	0.0880433	0.120794	0.083786	0.096196	0.147998	0.00946529	0.114576	0.00129138	0.0201273	0.0628184	0.108453	0.0334434
14	rhithral	0.0186669	0.00804038	0.167179	0.159474	0.0440048	0.169318	0.0812506	0.107576	0.000441264	0.145006	0.00104982	0.00777104	0.167652	0.0365346	0.0490186
15		R_R_fuscipes	O_O_rubicundus	O_O_rhyacobius	D_tonsa	E_claripennis	P_olivacea	C_viridulum	P_albimanus	B_bifida	D_nervosus	O_M_frigidus	D_zernyi	P_stylatus	S_semivirens	C_scutellata
16	AL03	0.00336139	0.0106348	0.0281141	0.00506578	0.0100842	0.0924971	0.0968777	0.122907	0.00336139	0.126915	0.00435779	0.00336139	0.0058528	0.0780564	0.00336139
17	AL04	0.0653139	0	0	0	0.042354	0.0740951	0.16754	0.0466992	0.045234	0.0629756	0.028673	0	0	0.0549226	0.0388211
18	AL05	0.0228256	0.0160591	0.0375871	0.0129538	0.0183702	0.0405229	0.161392	0.0197067	0.0103466	0.0863614	0.0143466	0.000783551	0.0133609	0.0295502	0.0184932
19	AL06	0.0168266	0.0608843	0.0205435	0.0151957	0.00319653	0.0916449	0.204293	0.0990509	0	0.23496	0.0109865	0.00205118	0.00820499	0.0329771	0.0121074
20	ALAlps	0.0033829	0.00516207	0	0.0563482	0.0212918	0.156607	0.0563774	0.0212743	0.0137181	0	0.235737	0.0412547	0.0937692	0.0179138	0.286834
21	krenal	0.189114	0.0187541	0.0311509	0.0718226	0.109918	0.0888506	0	0.0210806	0.116673	0.0184668	0.0159302	0.0197839	0.0533591	0.0820657	0.036859
22	kryal	0.0248459	0.00568558	0.00786447	0.183353	0.0409116	0.0259645	0.00163268	0.0314852	0.0406748	0	0.124126	0.208603	0.101605	0	0.0260521
23	ME04	0.0398821	0.0155846	0.00796271	0.0171189	0.0103898	0.0248773	0.0321417	0.0583117	0.0301574	0.10995	0.0291218	0.0144876	0.0354604	0.0103898	0
24	ME07	0	0	0	0	0	0.0200687	0.204213	0.498872	0	0.234132	0	0	0	0	0
25	potamal	0.0445629	0.128284	0.0198687	0.0194315	0.0491811	0.0102019	0.0028884	0.00752362	0.00518504	0.0436904	0.00289423	0.000645691	0.0174215	0.0974151	0.0208176
26	rhithral	0.107429	0.0680317	0.0826126	0.0668623	0.114568	0.0413076	0.00153664	0.0144006	0.0593445	0.0147526	0.0377556	0.011595	0.0636942	0.0780578	0.0293725
63		O_O_oblidens	O_O_excavatus	C_atridorsum	E_minor	P_P_laetum	C_C_annulator	G_G_pallens	P_P_oxyura	C_C_tremulus	M_apposita	P_flavipes	C_P_skirwithensis	R_P_chalybeatus	M_nebulosa	T_T_punctipennis
64	AL03	0.125682	0.0323615	0.0643783	0.00498283	0.0016807	0.0713268	0.0644683	0.0703428	0.0170848	0.0463029	0.0554693	0.00336139	0.0155681	0.0344391	0.0162152
65	AL04	0.0142859	0.0564956	0.0602144	0	0	0	0.142695	0.104712	0	0	0.0797151	0.0142859	0	0.0398708	0.132704
66	AL05	0.0300471	0.0353441	0.0928663	0	0.00750926	0.0422552	0.0463179	0.122751	0.013238	0.011657	0.0911221	0.0125153	0.00431273	0.00215636	0.128632
67	AL06	0.127473	0.00761959	0.20617	0.00215636	0.00963907	0.0138219	0.0159997	0.189371	0.0137773	0.0054631	0.043031	0.00215636	0	0.00576326	0.0224212
68	ALAlps	0	0.0316688	0.0148237	0.0805333	0.0649659	0.0368683	0.00567759	0.112243	0.029182	0	0.0118625	0.0409026	0.0180607	0.178879	0
69	krenal	0.0629629	0.0386843	0	0.0514568	0.0298507	0.0577635	0.0126448	0	0.0598706	0	0.00997718	0.14531	0.03911	0.0429094	0.0168484
70	kryal	0	0.0155809	0	0.157525	0.00725763	0.00173978	0	0.00777245	0.0305366	0.00163268	0	0.0858469	0.00163268	0.0221723	0
71	ME04	0.0420734	0.0131576	0.0700842	0.0288088	0.0474377	0.0693799	0.0266962	0.00519488	0.0246254	0.00519488	0.0575256	0.0243937	0.0180905	0.00519488	0.0722615
72	ME07	0.161449	0	0.272676	0	0	0.0841584	0	0.392038	0	0	0	0	0	0	0.00405949
73	potamal	0.055377	0.0849648	0.00282451	0.00141225	0.0778677	0.0525437	0.0847902	0.00278836	0.0748178	0	0.0251899	0.0114269	0.0677537	0.00390966	0.0271175
74	rhithral	0.0511469	0.065006	0.0031102	0.034106	0.0631903	0.088507	0.00554194	0.00645215	0.0418055	0	0.0172056	0.0152863	0.0408845	0.0103131	0.00344627
99		C_C_triannulatus	P_prasinatus	R_R_effusus	P_branickii	Z_barbatipes	C_C_fuscus	D_bertrami	P_gracilior	P_U_cultellatum	D_latitarsis	A_A_monilis	H_marcidus	P_mediterraneus	R_ornata	P_nigritulum
100	AL03	0.0170865	0.0533883	0	0	0	0.00836656	0	0.00672278	0.0016807	0	0.0809444	0.0117557	0	0.0182352	0.0152375
101	AL04	0.0387408	0.0467677	0.0798288	0	0	0	0	0.0612348	0	0	0.0207967	0.0289985	0	0.0255848	0
102	AL05	0.0368027	0.0394868	0.00584767	0	0.00800887	0.0180654	0	0.103089	0.0142283	0	0.0280146	0.00473242	0.00750926	0.00215636	0.00215636
103	AL06	0	0.215038	0.00288702	0	0.00259661	0.0117965	0	0.00787079	0.00215636	0	0.101663	0.0191657	0.00215636	0.00175316	0.0121921
104	ALAlps	0	0.018121	0.0239595	0.124589	0.288179	0.0749084	0.00516207	0	0	0.0442956	0.0690867	0.268417	0	0	0.0125595
105	krenal	0.104317	0	0.0280506	0.0631141	0.0934811	0.130369	0.0202399	0.00253972	0.0037648	0	0.0245017	0.0290965	0.00253972	0.0150316	0
106	kryal	0.00413524	0	0.0579491	0.125919	0.0287344	0.0202326	0.143286	0.00086989	0	0.11809	0	0.0359538	0	0	0
107	ME04	0.0103898	0	0.0144876	0.0144876	0.0239812	0.016803	0.0144876	0.0706678	0.0202701	0	0.0312481	0.00796271	0.0154709	0	0.0103898
108	ME07	0	0.233259	0	0	0	0	0	0.0824308	0	0	0.00405949	0	0	0	0
109	potamal	0.100981	0	0.0199203	0.000344024	0	0.00918785	0	0.0516299	0.042636	0.00160284	0.0297049	0	0.0509299	0.0422536	0.000989715
110	rhithral	0.0231835	0	0.0452212	0.00598607	0.0140363	0.00919928	0.00447914	0.00580507	0.00776991	0.00376178	0.00220632	0.00767261	0.000911474	0.00774888	0.000235105
135		O_E_fuscimanus	P_U_convictum	H_serratosioi	E_tendens	P_bathophila	E_ilkleyensis	E_brevicalcar	P_camptolabis	C_C_trifascia	P_lauterborni	P_austriacus	P_dissimilis	T_brundini	R_rhenanus	N_dichromus
136	AL03	0.0486644	0.0475001	0.00336139	0.0488691	0.0227669	0.0307821	0	0.0693387	0.00336139	0.053048	0.00666352	0.00770066	0.0383095	0.0016807	0.0058528
137	AL04	0.0255848	0	0	0.00199467	0	0.0287732	0	0.01375	0.0142859	0	0	0.0345467	0	0	0.0307754
138	AL05	0.0205859	0.00215636	0	0.0851354	0.0262827	0.00215636	0	0.0105704	0.00503445	0.0171304	0.00527282	0.095554	0	0	0.00601823
139	AL06	0.00501923	0	0	0.0116678	0.191215	0.00319653	0	0.0284706	0.00549204	0.0202464	0.00278806	0.0176136	0.0351899	0	0.00562018
140	ALAlps	0.00899058	0.0137181	0.0287437	0.0125595	0.0566818	0	0.0412917	0.06464	0	0.00665058	0.204004	0.0645861	0.018069	0	0
141	krenal	0.00836531	0	0.0037648	0.0153938	0	0.00708813	0.0121623	0.00898	0.00962785	0.0273612	0.00961287	0.0320696	0.0108529	0.0231901	0.0235926
142	kryal	0.0659972	0	0.0901654	0	0.00867644	0.00163268	0.127332	0	0	0	0.0262434	0.00872307	0	0	0.00205641
143	ME04	0	0.00519488	0	0.0517213	0.0103898	0.0104853	0.00519488	0.00519488	0.0155846	0.0215014	0.00519488	0.0304239	0.0180905	0.0288744	0
144	ME07	0	0.00405949	0	0.13608	0	0	0	0	0	0.164495	0	0	0	0	0
145	potamal	0.000880314	0.0247048	0.000645691	0.0380082	0	0.0503774	0.00320569	0.000645691	0.0396458	0.00278809	0	0.015592	0.00360372	0.052964	0.0334401
146	rhithral	0.0140324	0.0166422	0.00245235	0.00256154	0.000441264	0.0360297	0.00451706	0.00815504	0.0353592	0.00470564	0	0.0152277	0.012368	0.00663286	0.0336804
171		M_tener	S_bausei	P_gaedii	C_lobata	A_A_longistyla	V_albisutus	P_niger	D_vulneratus	T_volgensis	P_P_sordens	C_dentiforceps	P_P_sordidellus	D_cinerella	T_longimanus	S_spinifera
172	AL03	0.0272761	0.0725936	0.0218372	0.0016807	0.0117557	0	0.0288031	0.0441262	0	0.0016807	0	0.0476549	0.0016807	0	0
173	AL04	0.0142859	0	0	0	0.0718352	0.0255848	0.0763696	0	0	0	0	0.0435729	0	0	0
174	AL05	0.00921416	0.0101799	0.00431273	0	0.0670102	0.0050641	0.0159599	0.00736643	0.00501924	0.0157462	0	0.0573183	0	0	0.00639306
175	AL06	0.00892876	0.142877	0.0029032	0	0.0814537	0.000594575	0.00215636	0.188517	0.00494122	0	0	0.0385569	0.00215636	0	0.00286598
176	ALAlps	0	0.0114438	0	0	0.043705	0	0.0321164	0	0	0	0	0.081219	0.00850374	0.0281498	0
177	krenal	0	0	0.00507944	0.00253972	0.0150549	0.00831251	0.018489	0	0.0179358	0.00912482	0.00765496	0.00507944	0.00555486	0.0954482	0.00800786
178	kryal	0	0	0	0.0464977	0	0	0.00326535	0	0	0	0.0822426	0.00862161	0.0317879	0	0
179	ME04	0.0835921	0.0103898	0.00276783	0.00519488	0.0403503	0.00519488	0.00975813	0.0155846	0.0183525	0.0281086	0.00519488	0.0453638	0	0	0
180	ME07	0.00405949	0	0	0	0.00405949	0	0	0	0	0	0	0	0	0	0
181	potamal	0.00163541	0	0.0593304	0	0.00701797	0.0171529	0.0131264	0.00129138	0.0381405	0.0685741	0.000645691	0	0.00910412	0	0.0359624
182	rhithral	0.00293135	0.00123153	0.0158141	0.00320823	0.00174246	0.022834	0.0520173	0.000441264	0.00273018	0.00725629	0.0033017	0.00224149	0	0.00949267	0.0265827
207		B_longifurca	P_excerptus	P_nudipennis	D_goetghebueri	M_notescens	P_T_scalaenum	H_fuscimanus	P_orophila	P_longimanus	C_I_intersectus	C_mancus
208	AL03	0.00336139	0	0	0	0.00840348	0.0160449	0.00336139	0.0133117	0.00336139	0.0373762	0.00425687
209	AL04	0.00601983	0	0	0	0	0	0	0.00959839	0	0.0363723	0
210	AL05	0	0	0.00215636	0	0.0121799	0.00431273	0.0497543	0.00215636	0.00139391	0.0496572	0.00646909
211	AL06	0	0	0	0	0	0.0298104	0.00188282	0.162982	0	0.00637127	0.0657768
212	ALAlps	0	0	0.0935116	0	0	0	0	0.0393453	0	0	0.0177105
213	krenal	0.0162076	0.010991	0	0	0.112536	0.008294	0.00135316	0	0.00708282	0	0
214	kryal	0.00742536	0	0.0513926	0.0977325	0.00568558	0	0	0	0	0	0
215	ME04	0	0	0	0	0.0221947	0.0404536	0	0.00796271	0.00519488	0.0103898	0.0511715
216	ME07	0	0	0	0	0	0	0	0	0	0	0
217	potamal	0.00304238	0.000645691	0	0	0.00214863	0.00587651	0.029385	0	0.0175214	0.00165887	0.00129138
218	rhithral	0.0183233	0.0114952	0.00660862	0	0.0102639	0.00563499	0.000882527	0	0.010521	0.00224462	0.00271689
243
244		habitat	AL03	AL04	AL05	AL06	ALAlps	krenal	kryal	ME04	ME07	potamal	rhithral
245		AL03	60	0	0	0	0	0	0	1	0	0	7
246		AL04	0	6	1	0	0	0	0	0	0	0	1
247		AL05	3	1	38	2	0	0	0	1	0	1	7
248		AL06	8	1	4	38	0	0	0	1	0	0	1
249		ALAlps	0	0	0	1	17	0	0	0	0	0	0
250		krenal	0	0	0	0	0	29	0	0	0	6	10
251		kryal	0	0	0	0	2	0	60	0	0	0	8
252		ME04	0	0	0	0	0	1	0	17	0	0	4
253		ME07	0	0	0	0	0	0	0	0	15	0	0
254		potamal	0	0	1	0	0	1	0	1	0	148	26
255		rhithral	0	0	0	0	0	5	1	4	0	5	244
256											class2
257		large basin	Abruzzo	Adda	Adige	Agogna	AternoPescara	Austria	DoraBaltea	France	Germany	Greece	Lambro	Lazio	Liguria	Marche	Medit	Montenegro
258		Abruzzo	4	0	0	0	0	0	0	0	0	0	1	0	0	0	0	0
259		Adda	1	90	0	1	0	0	3	0	0	0	2	0	0	0	0	0
260		Adige	0	1	7	0	0	0	0	0	0	0	0	0	0	0	0	0
261		Agogna	0	4	0	19	0	0	0	0	0	0	0	0	0	0	0	0
262		AternoPescara	1	2	0	0	19	0	0	0	0	0	1	0	0	0	0	0
263		Austria	0	0	0	0	0	11	0	0	0	0	0	0	0	0	0	0
264		DoraBaltea	0	1	1	0	0	0	8	0	0	0	0	0	0	0	0	0
265		France	0	0	0	0	0	0	0	4	0	0	0	0	0	0	0	0
266		Germany	0	1	0	0	0	0	0	0	6	1	0	0	0	0	0	0
267		Greece	0	1	0	0	0	0	0	0	0	6	0	0	0	0	0	0
268		Lambro	1	7	0	0	0	0	0	1	1	0	75	0	0	0	0	0
269		Lazio	0	0	0	0	0	0	0	0	0	0	0	15	0	1	0	0
270		Liguria	0	0	0	0	0	0	0	0	0	0	1	0	6	0	0	0
271		Marche	0	0	0	0	1	0	0	1	0	0	3	0	0	17	0	0
272		Medit	0	0	0	0	0	0	0	0	0	0	0	0	0	0	3	0
273		Montenegro	0	5	0	0	0	0	0	0	0	0	0	0	0	0	0	13
274		Ofanto	0	0	0	0	0	0	0	0	0	0	0	0	0	0	0	0
275		Oglio	0	2	0	0	0	0	1	0	0	0	0	0	0	0	0	0
276		Po_Aff_destra	0	2	1	0	0	0	0	0	0	0	0	0	0	0	0	0
277		PoWest	0	7	0	0	0	0	0	0	0	0	0	0	0	0	0	0
278		Sangro	0	1	0	0	0	0	0	0	0	0	0	0	0	0	0	0
279		SarcaGardaMincio	0	0	1	0	0	0	0	0	0	0	0	1	0	0	0	0
280		Sardegna	0	0	0	0	0	0	0	0	0	0	0	0	0	0	0	0
281		Scand	0	0	0	0	0	0	0	0	0	0	0	0	0	0	0	0
282		Sele	0	0	0	0	0	0	0	0	0	0	0	0	0	0	0	0
283		Sesia	0	0	0	0	0	0	0	0	0	0	0	0	0	0	0	0
284		Sicilia	1	0	0	0	0	0	0	0	0	0	0	0	0	0	0	0
285		Tagliamento	0	1	0	0	0	0	0	0	0	0	0	0	0	0	0	0
286		Tanaro	0	1	1	0	0	0	0	0	0	0	0	0	1	0	0	0
287		Tevere	0	1	0	0	0	0	0	0	0	0	0	0	0	0	0	0
288		Ticino	0	9	0	3	0	1	0	0	2	1	3	0	0	0	0	2
322
323		large basin	Ofanto	Oglio	Po_Aff_destra	PoWest	Sangro	SarcaGardaMincio	Sardegna	Scand	Sele	Sesia	Sicilia	Tagliamento	Tanaro	Tevere	Ticino
324		Abruzzo	0	0	0	0	0	0	0	0	0	0	0	0	0	0	0
325		Adda	0	2	0	2	0	2	0	0	0	0	0	0	0	0	2
326		Adige	0	1	0	0	0	2	0	0	0	0	0	0	0	0	0
327		Agogna	0	0	0	0	0	0	0	0	0	0	0	0	1	0	1
328		AternoPescara	0	1	0	0	0	0	0	0	0	0	0	0	0	0	0
329		Austria	0	0	0	0	0	0	0	1	0	0	0	0	0	0	0
330		DoraBaltea	0	0	0	0	0	0	0	0	0	0	0	0	0	0	2
331		France	0	0	0	0	0	0	0	0	0	0	0	0	0	0	0
332		Germany	0	0	0	0	0	0	0	0	0	0	0	0	0	0	0
333		Greece	0	0	0	0	0	0	0	0	0	0	0	0	0	0	0
334		Lambro	1	1	0	0	0	3	0	0	0	0	0	0	1	0	1
335		Lazio	0	1	0	0	1	0	0	0	0	0	0	0	0	0	0
336		Liguria	0	0	0	0	1	0	0	0	0	0	0	0	0	0	0
337		Marche	0	0	0	0	0	0	0	1	0	0	0	0	1	0	0
338		Medit	0	0	0	0	0	0	0	0	0	0	0	0	0	0	0
339		Montenegro	0	0	0	0	0	0	0	0	0	0	0	0	0	0	2
340		Ofanto	12	0	0	0	0	0	0	0	0	0	0	0	0	0	0
341		Oglio	0	34	0	0	2	0	0	0	0	0	0	0	0	0	0
342		Po_Aff_destra	0	0	17	0	0	0	0	0	0	0	0	0	0	0	0
343		PoWest	0	0	0	79	0	0	0	0	0	0	0	0	0	0	1
344		Sangro	0	0	0	0	14	0	0	0	0	0	0	0	0	0	0
345		SarcaGardaMincio	0	1	0	0	0	53	0	0	0	0	0	0	0	0	2
346		Sardegna	0	0	0	0	0	0	4	0	0	0	0	0	0	0	0
347		Scand	0	0	0	0	0	0	0	2	0	0	0	0	0	0	0
348		Sele	0	0	0	0	0	0	0	0	3	0	0	0	0	0	0
349		Sesia	0	1	0	0	0	0	0	0	0	7	0	0	0	0	0
350		Sicilia	0	0	0	0	0	0	0	0	0	0	1	0	0	0	0
351		Tagliamento	0	0	0	0	0	0	0	0	0	0	0	1	0	0	0
352		Tanaro	0	0	0	0	0	0	0	0	0	0	0	0	31	0	1
353		Tevere	0	0	0	1	0	0	0	0	0	0	0	0	0	4	0
354		Ticino	0	0	0	1	0	1	0	0	0	5	0	0	0	0	89
388	[1]	eigenvalues
389		[1]	0.830186	0.787109	0.666991	0.598267	0.577154	0.492895	0.460461	0.424414	0.265882	0.150954
390		[9]
391	[1]	canonical weights			[1]	cosine between species and sites
392		DS1	DS2	DS3		CS1	CS2	CS3
415	P_albimanus	-0.19401	-0.0380993	-0.394774	P_albimanus	-0.579769	-0.170793	-0.381236
404	C_defectus	-0.139781	-0.018098	-0.102324	C_defectus	-0.712379	-0.127964	0.0381161
401	T_gregarius	-0.119084	-0.0242325	0.0668593	T_gregarius	-0.69061	-0.186851	0.202621
453	O_E_fuscimanus	-0.106963	-0.0603339	-0.00837958	O_E_fuscimanus	0.00275273	-0.227022	-0.0207613
394	C_C_plumosus	-0.100438	0.0882409	-0.134427	C_C_plumosus	-0.458068	0.080331	-0.145344
425	C_atridorsum	-0.0995763	0.0275069	-0.241474	C_atridorsum	-0.598459	-0.160641	0.0303474
393	P_H_choreus	-0.087506	-0.0285352	0.0292953	P_H_choreus	-0.768238	-0.169453	0.114454
403	C_C_anthracinus	-0.0869782	-0.0219786	0.161857	C_C_anthracinus	-0.607828	-0.115455	0.0912502
423	O_O_oblidens	-0.0781747	0.00833025	-0.00871551	O_O_oblidens	-0.27554	0.0854064	0.0506002
479	P_P_sordidellus	-0.0763107	-0.0164678	0.0498768	P_P_sordidellus	-0.19111	-0.1743	0.190553
445	P_gracilior	-0.0736396	0.0032701	-0.106734	P_gracilior	-0.144726	0.143401	-0.0906029
428	C_C_annulator	-0.0725061	0.0351061	0.0142083	C_C_annulator	0.0109644	0.161754	-0.0712619
421	S_semivirens	-0.0681705	0.0431118	0.0788765	S_semivirens	0.0773961	0.268692	0.0649395
456	E_tendens	-0.0678857	-0.0241583	-0.126944	E_tendens	-0.257669	0.0599486	-0.117976
410	O_O_rhyacobius	-0.0656302	0.0689857	0.0108243	O_O_rhyacobius	0.0892448	0.157921	-0.0307866
472	A_A_longistyla	-0.0646777	-0.0891644	0.106393	A_A_longistyla	-0.244811	-0.114218	0.245965
432	M_apposita	-0.0628456	-0.0102559	0.0300883	M_apposita	-0.17895	-0.0214627	0.108404
430	P_P_oxyura	-0.0616207	-0.108653	-0.138339	P_P_oxyura	-0.605007	-0.250402	-0.105413
407	M_pedellus	-0.060847	-0.0266453	-0.0518332	M_pedellus	-0.386909	0.0428612	-0.0507381
414	C_viridulum	-0.0554761	-0.0399591	0.0491118	C_viridulum	-0.582647	-0.181822	0.148001
424	O_O_excavatus	-0.0549814	0.0288782	0.00620037	O_O_excavatus	0.134669	0.201319	-0.000657427
448	A_A_monilis	-0.0545309	-0.0231904	0.139472	A_A_monilis	-0.244578	-0.0691708	0.30167
452	P_nigritulum	-0.0531571	-0.015678	0.0789405	P_nigritulum	-0.154676	-0.0768602	0.166978
397	P_P_nubeculosum	-0.0420249	-0.000642733	-0.0794969	P_P_nubeculosum	-0.517783	0.00466734	-0.058724
492	C_I_intersectus	-0.0345526	0.0109522	0.128288	C_I_intersectus	-0.202109	0.000424069	0.0969366
437	T_T_punctipennis	-0.0301483	0.0262105	0.0823402	T_T_punctipennis	-0.164763	0.06568	0.0836302
458	E_ilkleyensis	-0.0297809	0.0039593	-0.0119359	E_ilkleyensis	0.0838517	0.208813	0.0119624
487	M_notescens	-0.0285469	0.124614	-0.000219336	M_notescens	0.0644631	0.0255615	-0.0176944
417	D_nervosus	-0.0268251	0.0203349	0.0467572	D_nervosus	-0.539127	-0.047296	0.143811
454	P_U_convictum	-0.0260503	0.0112236	0.0385175	P_U_convictum	-0.0236645	0.10594	0.0514987
471	C_lobata	-0.0222614	-0.00583317	-0.0456887	C_lobata	0.142465	-0.272633	-0.114398
462	P_lauterborni	-0.021677	-0.0234112	-0.141286	P_lauterborni	-0.354605	-0.049034	-0.219398
395	M_atrofasciata	-0.021285	-0.0546924	0.0903101	M_atrofasciata	0.275587	-0.0626757	-0.0682828
460	P_camptolabis	-0.0173575	0.0492829	0.0531019	P_camptolabis	-0.194591	-0.122886	0.218807
475	D_vulneratus	-0.0169848	0.00286819	0.365142	D_vulneratus	-0.40416	-0.145902	0.433996
489	H_fuscimanus	-0.0140368	-0.00110347	0.0168714	H_fuscimanus	-0.0277811	0.15447	0.0426698
455	H_serratosioi	-0.0128223	-0.109708	-0.0417817	H_serratosioi	0.211609	-0.454156	-0.133746
493	C_mancus	-0.0124303	-0.0303175	-0.125557	C_mancus	-0.178375	-0.0962778	0.22626
486	D_goetghebueri	-0.0123541	0.0338127	0.0625257	D_goetghebueri	0.164419	-0.355699	-0.135128
439	P_prasinatus	-0.00805311	-0.045885	-0.0187496	P_prasinatus	-0.553492	-0.183131	0.0822724
433	P_flavipes	-0.0073076	-0.00149897	0.0704886	P_flavipes	-0.213245	0.0613351	0.169589
483	B_longifurca	-0.00613149	0.0362623	0.00703432	B_longifurca	0.114222	0.0562099	-0.0603216
485	P_nudipennis	-0.00604139	-0.0575846	0.119201	P_nudipennis	0.195572	-0.40122	-0.0362444
441	P_branickii	-0.00499713	-0.187672	-0.018745	P_branickii	0.268172	-0.50799	-0.0943251
446	P_U_cultellatum	0.00200887	0.0251121	-0.034596	P_U_cultellatum	0.0792129	0.201335	0.0210594
420	P_stylatus	0.00279424	-0.00743238	-0.00366681	P_stylatus	0.273355	-0.189216	-0.106529
400	C_C_bicinctus	0.00454105	-0.0207268	0.10444	C_C_bicinctus	0.0895272	0.344957	0.0712764
416	B_bifida	0.00562516	0.00648651	0.0425732	B_bifida	0.210372	0.0150979	-0.108948
488	P_T_scalaenum	0.00593984	0.0514733	0.0980644	P_T_scalaenum	-0.103317	0.0108417	0.119865
491	P_longimanus	0.0066679	0.032282	0.0186199	P_longimanus	0.095889	0.166241	-0.00832602
419	D_zernyi	0.00728963	-0.116883	-0.124072	D_zernyi	0.276883	-0.542819	-0.188727
435	R_P_chalybeatus	0.00750348	0.047199	-0.00846186	R_P_chalybeatus	0.156526	0.229983	-0.00561035
406	C_I_sylvestris	0.0091648	0.0210041	-0.0824225	C_I_sylvestris	-0.142365	0.155954	-0.0152005
442	Z_barbatipes	0.00943644	-0.0216407	0.100818	Z_barbatipes	0.214059	-0.389489	0.0771798
438	C_C_triannulatus	0.00989764	0.0434317	0.0595849	C_C_triannulatus	0.125023	0.248597	0.0164425
434	C_P_skirwithensis	0.0111274	-0.0601631	-0.00907109	C_P_skirwithensis	0.201578	-0.201176	-0.0818557
469	S_bausei	0.0130785	0.0373157	0.284341	S_bausei	-0.38346	-0.130599	0.38252
396	C_pallidula	0.0136439	0.0134603	-0.276105	C_pallidula	-0.00020208	0.171929	-0.272184
461	C_C_trifascia	0.0147402	0.00098034	0.0469711	C_C_trifascia	0.129344	0.211505	-0.0188553
474	P_niger	0.0159697	-0.0626201	0.0349865	P_niger	0.0680211	0.0837059	-0.0116184
426	E_minor	0.0169086	-0.0683201	-0.0170738	E_minor	0.29658	-0.426956	-0.156532
480	D_cinerella	0.0171229	-0.0786739	0.0158362	D_cinerella	0.120022	-0.166136	-0.0464105
405	C_P_rufiventris	0.0189478	0.0775801	-0.0672983	C_P_rufiventris	0.207909	0.225918	-0.0873143
457	P_bathophila	0.0190202	-0.0567922	0.199042	P_bathophila	-0.331038	-0.231059	0.406058
484	P_excerptus	0.0203766	0.014341	-0.0172661	P_excerptus	0.076833	0.0655415	-0.0401654
431	C_C_tremulus	0.0222309	-0.00371772	0.0240136	C_C_tremulus	0.173959	0.151453	-0.00117963
482	S_spinifera	0.0224836	0.0273404	0.0361179	S_spinifera	0.111018	0.173803	-0.0179656
408	R_R_fuscipes	0.0234917	0.0753594	0.0205151	R_R_fuscipes	0.214156	0.17327	-0.0750175
409	O_O_rubicundus	0.0245466	0.0779198	0.0256783	O_O_rubicundus	0.136808	0.292918	0.0577919
440	R_R_effusus	0.0286988	0.0603616	0.00399919	R_R_effusus	0.201813	-0.039817	-0.094912
451	R_ornata	0.0290208	0.0522091	0.0309268	R_ornata	0.0584698	0.194921	0.0432032
412	E_claripennis	0.0297404	-0.0185962	-0.0234596	E_claripennis	0.258825	0.165093	-0.105513
468	M_tener	0.0322521	-0.00672065	0.0768715	M_tener	-0.153824	0.00779737	0.0843572
476	T_volgensis	0.0330317	0.0363611	-0.0364639	T_volgensis	0.0866123	0.192645	0.0353432
481	T_longimanus	0.033691	-0.00941731	-0.0297852	T_longimanus	0.112446	-0.0109531	-0.0100789
413	P_olivacea	0.037186	-0.03166	0.0245531	P_olivacea	-0.110649	-0.166157	0.182855
411	D_tonsa	0.0424175	0.0501741	-0.00205379	D_tonsa	0.296459	-0.28052	-0.156201
470	P_gaedii	0.0431755	0.0371166	-0.0132372	P_gaedii	0.0773152	0.224306	0.0361113
473	V_albisutus	0.0442565	0.023156	0.0079979	V_albisutus	0.0964467	0.137038	-0.0307715
436	M_nebulosa	0.0452117	0.0568899	-0.0310485	M_nebulosa	0.0855293	-0.297212	0.110235
443	C_C_fuscus	0.048565	0.0138709	0.0171471	C_C_fuscus	0.106112	-0.114779	0.0342601
459	E_brevicalcar	0.0492593	0.0315275	0.00683094	E_brevicalcar	0.258853	-0.496656	-0.15729
463	P_austriacus	0.049296	-0.23028	0.0184915	P_austriacus	0.149731	-0.468935	0.109162
447	D_latitarsis	0.0505517	-0.127535	-0.0150106	D_latitarsis	0.223978	-0.456995	-0.135646
466	R_rhenanus	0.0506814	0.0307888	0.00651956	R_rhenanus	0.123377	0.22976	0.0179234
477	P_P_sordens	0.0509985	0.0731775	-0.0225651	P_P_sordens	0.101492	0.235116	0.0230191
450	P_mediterraneus	0.0518127	0.0361932	0.0110723	P_mediterraneus	0.0916658	0.222953	0.0359231
449	H_marcidus	0.0529841	-0.238639	0.0375207	H_marcidus	0.152176	-0.497231	0.142016
490	P_orophila	0.0558706	-0.0403953	0.0561739	P_orophila	-0.309227	-0.193368	0.396793
464	P_dissimilis	0.0563939	0.0151493	0.0546048	P_dissimilis	-0.0385319	-0.0406057	0.0619448
444	D_bertrami	0.0590259	-0.101872	-0.0486334	D_bertrami	0.236898	-0.45887	-0.181577
427	P_P_laetum	0.0601937	-0.00982526	0.0302159	P_P_laetum	0.208246	0.199849	-0.00958255
402	O_E_rivicola	0.0603711	0.0049407	-0.107746	O_E_rivicola	0.37524	0.0533233	-0.154144
398	T_calvescens	0.0604687	0.0603609	-0.118551	T_calvescens	0.323643	0.143801	-0.102464
467	N_dichromus	0.0606297	0.00158618	0.0370288	N_dichromus	0.110112	0.166681	-0.0175857
465	T_brundini	0.0651689	0.00855054	0.0578033	T_brundini	-0.119717	-0.0204094	0.146905
399	C_C_riparius	0.0664898	0.032615	0.00593798	C_C_riparius	0.124877	0.306242	0.00330334
422	C_scutellata	0.068902	-0.0642248	0.0158101	C_scutellata	0.207111	-0.292494	0.0908755
478	C_dentiforceps	0.0795475	-0.0613053	-0.0951485	C_dentiforceps	0.219695	-0.413692	-0.172259
418	O_M_frigidus	0.110969	-0.104042	0.0187751	O_M_frigidus	0.290174	-0.522788	-0.0448238
429	G_G_pallens	0.135562	0.094	0.241834	G_G_pallens	-0.0548117	0.182526	0.112871
597	[1]	class scores centroids
598		DS1	DS2	DS3
607	ME07	-3.3795	-0.624469	-4.57508
602	AL06	-1.55388	-0.692899	1.51601
599	AL03	-1.38518	-0.0576619	0.684868
601	AL05	-0.949302	-0.0276068	0.0890214
600	AL04	-0.593159	-0.0199915	0.21118
606	ME04	-0.300579	0.0951717	0.10371
608	potamal	0.40018	0.789937	0.0876861
609	rhithral	0.421844	0.375129	-0.211599
604	krenal	0.491984	0.085786	-0.0585115
605	kryal	0.92699	-1.90136	-0.612089
603	ALAlpss	1.21071	-3.23341	0.987796
