# Supplementary material for: Response of Chironomids (Diptera, Chironomidae) to Environmental Factors at Different Spatial Scales
Source: Insects. 2024 Apr 14;15(4):272. doi: 10.3390/insects15040272 (PMC11050053; doi:10.3390/insects15040272)
Supplement: Supplementary file 1 [file insects-15-00272-s001.zip › App_S3_MEM.xlsx]

## Sheet: staz_mem.gab
seq	reg_2	staz_2	staz_4	staz_6	habitat2	MEM1	MEM2	MEM3	MEM4	MEM5	MEM6	MEM7	MEM8	MEM9	MEM10	MEM11	MEM12	MEM13	MEM14	MEM15	MEM16	MEM17	MEM18	MEM19	MEM20	MEM21	MEM22	MEM23
2	Europe	France	Garonna	CCedon09	rhithral	-0.531661	-0.701439	0.177092	-0.769298	1.03386	1.6054	1.877	0.693838	1.18436	0.541648	-0.196774	-0.513556	0.0499784	-0.905423	-1.06773	0.456731	0.700215	-1.14169	-2.59149	1.36814	-0.0771174	-1.1519	0.426628
5	Europe	France	Garonna	R02RieuTord	rhithral	-0.823296	-1.07655	0.272672	-1.1749	1.58348	2.44239	2.8339	1.04501	1.77196	0.804566	-0.291501	-0.756176	0.0664811	-1.30931	-1.53816	0.645148	0.986471	-1.61075	-3.63517	1.91709	-0.108894	-1.58466	0.579417
6	Italia	Sicilia	Dirillo	Dirillo125	ME04	-1.05279	0.184151	0.719167	0.288374	1.08145	0.335188	0.607768	0.747539	0.437676	-1.76202	-0.00441956	-0.908248	-1.02551	-1.39948	-2.04405	0.0754975	-0.702993	0.0049199	1.5849	-0.730563	0.397491	0.704528	-0.403724
7	Italia	Ofanto	Ofanto	Ofanto1L	rhithral	-1.47686	0.869313	0.59945	0.599744	1.28346	-0.177565	-0.752771	1.38962	-0.185128	-0.106684	-0.0943433	0.0103208	0.302558	0.080359	-2.35322	-0.516747	-0.370623	0.460001	1.10236	-0.517812	-0.0575576	0.38238	-0.0689148
8	Italia	Ofanto	Ofanto	Ofanto2P	rhithral	-1.70241	0.968952	0.604118	0.559295	1.38747	-0.0297722	-0.427373	1.42296	-0.012885	-0.698342	-0.0848147	-0.304098	-0.0790747	-0.419536	-2.92685	-0.459824	-0.617396	0.455209	1.67937	-0.794306	0.0926159	0.663946	-0.227384
9	Italia	Sele	Calore	VAngR03PFo071	rhithral	-1.35345	0.421486	0.772811	0.397819	1.2983	0.273117	0.392759	1.03335	0.365281	-1.69231	-0.027935	-0.857162	-0.892951	-1.31141	-2.59595	-0.0703698	-0.783458	0.140862	1.85765	-0.864498	0.368332	0.806056	-0.416027
10	Italia	Ofanto	Ofanto	Ofanto4M	potamal	-1.90671	1.4225	0.251317	0.515993	1.17653	-0.14	-0.73976	1.36252	-0.177754	-0.0993294	-0.0992774	0.010647	0.325258	0.091475	-2.55735	-0.573513	-0.414513	0.519031	1.24855	-0.590265	-0.0687267	0.448836	-0.0809604
11	Italia	Ofanto	Ofanto	Ofanto5L	potamal	-1.78485	1.77133	-0.540211	0.0953473	0.377451	0.00726113	-0.329408	0.608654	-0.0663404	-0.0436884	-0.0562312	-0.00130215	0.183267	0.0526336	-1.55728	-0.364143	-0.269355	0.33623	0.824397	-0.392355	-0.0476625	0.315549	-0.0587697
15	Italia	Ofanto	Ofanto	Ofanto6C	potamal	-1.97582	2.33784	-1.26285	-0.228528	-0.218866	0.136545	-0.0343314	0.0551837	0.0270494	0.00296449	-0.0259149	-0.0155058	0.0649718	0.0202876	-0.76672	-0.200735	-0.145591	0.172378	0.440494	-0.202872	-0.0305752	0.180529	-0.036013
19	Europe	Montenegro	Skadar	ASLP3_3	rhithral	-2.91717	3.90243	-2.65496	-0.734749	-1.09096	0.36349	0.356119	-0.690682	0.172466	0.0734212	0.00866353	-0.0439566	-0.0976316	-0.0236215	0.207784	-0.0106788	0.0105896	-0.0465145	-0.0680605	0.0608917	-0.0121357	-0.00663367	-0.00537532
20	Europe	Montenegro	Rybnica_river	Virpazarticketshop	rhithral	-3.16836	4.36427	-3.10477	-0.909538	-1.4017	0.440999	0.502814	-0.971442	0.225897	0.100015	0.0231268	-0.0540577	-0.164104	-0.0417726	0.629748	0.0751975	0.0810444	-0.143695	-0.297401	0.178894	-0.00285893	-0.094101	0.00951299
22	Europe	Montenegro	Moraca_river	SSL20	potamal	-2.69746	3.74194	-2.69137	-0.799091	-1.24154	0.385214	0.454142	-0.876524	0.200591	0.0895335	0.0228994	-0.0472237	-0.152847	-0.0392368	0.631732	0.0851768	0.085853	-0.144555	-0.30713	0.179218	0.000283064	-0.101589	0.0120256
24	Europe	Montenegro	Skadar	DlnM	ME04	-3.85207	5.337	-3.82924	-1.13344	-1.75883	0.548234	0.641435	-1.23934	0.285271	0.127316	0.0319559	-0.0675914	-0.217005	-0.0556877	0.890374	0.119047	0.12169	-0.205938	-0.43798	0.256581	0.000249464	-0.146622	0.0175457
25	Europe	Montenegro	Skadar	SkadarVI6V_139	ME04	-3.0334	4.25931	-3.12355	-0.949623	-1.49695	0.453325	0.566931	-1.09319	0.24359	0.110489	0.033313	-0.0556152	-0.203907	-0.0531941	0.955244	0.152315	0.143082	-0.223675	-0.497159	0.27768	0.00864789	-0.179629	0.0261649
27	Europe	Montenegro	Moraca_springs	SSL09_28	potamal	-2.21852	3.12592	-2.30802	-0.707671	-1.12038	0.335577	0.428868	-0.825884	0.181706	0.0827481	0.0263423	-0.0408106	-0.156062	-0.0408966	0.758103	0.125837	0.11584	-0.177522	-0.398739	0.2199	0.00859151	-0.146324	0.0221575
35	Europe	Switzerland	Leman	Leman	AL03	-0.300646	-0.957613	-0.27154	-1.18511	0.962371	2.11409	0.813589	0.339466	1.56986	1.92372	-2.22279	-0.452575	-0.339793	1.2322	0.368354	0.518768	-0.145338	0.400513	-1.04776	0.27633	-0.133167	0.154236	-0.0990325
37	Italia	DoraBaltea	Dora_Veny	CdSeigne2bis	kryal	-0.466815	-0.919483	-0.0464096	-1.08877	1.09978	2.04439	1.51231	0.577748	1.47081	1.38791	-1.25316	-0.597655	-0.220905	0.214745	-0.455988	0.693164	0.261202	-0.345952	-2.23768	1.07066	-0.141149	-0.573921	0.127177
40	Italia	DoraBaltea	Dora_Veny	Combalsorgslago	kryal	-0.490846	-1.37012	-0.319355	-1.68407	1.40145	2.95419	1.37384	0.550724	2.05615	2.57479	-2.64857	-0.785966	-0.55641	1.48016	0.154466	1.03043	-0.184001	0.469449	-2.09086	0.864361	-0.223247	-0.0157132	-0.175517
41	AfricaNorth	Africa_North	Seybouse	43_OZM	rhithral	-1.15849	-0.119128	0.926292	0.134044	1.38575	0.772473	1.51587	0.851326	0.863131	-2.81702	0.00393867	-1.4734	-1.60673	-2.23792	-2.79499	0.235273	-0.804773	-0.271402	1.54698	-0.698482	0.579142	0.738128	-0.654964
42	AfricaNorth	Africa_North	Seybouse	OCH090835BCH	rhithral	-0.798466	-0.0880521	0.643371	0.0903174	0.967321	0.54013	1.07465	0.604482	0.614962	-2.03871	0.00352384	-1.07269	-1.1821	-1.65587	-2.07693	0.180758	-0.61025	-0.20295	1.18715	-0.542334	0.448579	0.577638	-0.515182
43	Italia	DoraBaltea	Gran_Paradiso	F2-ROC-2A	AL02	-0.291068	-0.902198	-0.263987	-1.11485	0.77054	1.66987	0.598928	0.23313	0.789123	1.5883	-1.15837	-0.64505	-0.624973	1.18585	0.0201799	1.09604	-0.489324	0.802548	-1.24402	0.759964	-0.184666	0.197519	-0.423694
44	Italia	DoraBaltea	Gran_Paradiso	F2-TRUC-2BMGL-IGR	AL02	-0.221212	-0.794678	-0.294099	-0.976456	0.502232	1.12302	0.156505	0.0490774	0.015071	1.16076	-0.265232	-0.656435	-0.778364	1.1373	-0.0813168	1.27022	-0.766688	1.1221	-0.73071	0.755252	-0.1712	0.362209	-0.623595
48	Italia	DoraBaltea	Viverone	Viverone2A	AL06	-0.206816	-0.936885	-0.44252	-1.12954	0.324192	0.766963	-0.39448	-0.183202	-1.0106	0.894163	0.866303	-0.833169	-1.15579	1.29609	-0.238517	1.70539	-1.2461	1.69231	-0.141739	0.849208	-0.172995	0.603834	-0.923316
49	Italia	Tanaro	Bormida	Caliz2	rhithral	-0.49448	-0.721247	0.146741	-0.790106	0.939276	1.45962	2.11943	0.746501	0.86138	0.950989	0.836472	0.0129104	0.74516	-1.41073	-0.716805	0.137138	1.09436	-1.62257	-2.35206	1.31929	-0.0533623	-1.28885	0.653592
51	Italia	Tanaro	Bormida	Caliz3	rhithral	-0.441124	-0.704681	0.112988	-0.767209	0.808889	1.24931	2.19843	0.743599	0.520518	1.2269	1.65255	0.458312	1.25156	-1.68948	-0.347847	-0.14752	1.27966	-1.81224	-1.85227	1.1074	-0.028002	-1.209	0.730135
52	Italia	Tanaro	Bormida	C09a	rhithral	-0.149422	-0.571217	-0.217194	-0.652445	0.154763	0.281664	0.353091	0.0872112	-0.85244	1.18715	2.02685	0.0640257	-0.285887	0.590467	0.29839	1.59943	-2.34575	2.11241	2.06186	0.509796	0.0454285	-0.870758	0.299942
53	Italia	Tanaro	Bormida	Muria5	rhithral	-0.356806	-0.634302	0.0683449	-0.677567	0.604375	0.905953	2.05036	0.657193	0.0863671	1.35306	2.29607	0.86629	1.56393	-1.67065	0.122793	-0.435581	1.17604	-1.58616	-0.84759	0.600489	0.00467069	-0.778176	0.590284
54	Italia	Tanaro	Bormida	C11	rhithral	-0.161649	-0.714333	-0.321656	-0.809185	0.174069	0.310867	0.0704913	-0.00478201	-0.956801	1.07384	1.63344	-0.32235	-0.969387	1.15451	0.0271496	1.66563	-2.21857	2.09316	0.993047	0.370924	-0.0356568	0.0466777	-0.568954
55	Italia	Tanaro	Bormida	C08a	rhithral	-0.163442	-0.54869	-0.168555	-0.627432	0.172	0.308787	0.639135	0.17714	-0.856873	1.40972	2.55931	0.391584	0.266264	0.145494	0.53801	1.58799	-2.48017	2.13815	2.95252	0.635014	0.110323	-1.61848	1.01746
56	Italia	Ticino	Toce_laghialpini	CampoIV	AL02	-0.328041	-1.23908	-0.423602	-1.5268	1.20934	2.74066	0.790984	0.352498	2.10507	2.47467	-3.17998	-0.389624	-0.322865	1.67606	0.789397	0.257381	-0.179994	0.521811	-0.496264	-0.182094	-0.105518	0.391566	-0.0617994
57	Italia	Tanaro	Bormida	C07	rhithral	-0.179592	-0.535902	-0.124753	-0.609053	0.199195	0.344418	0.915869	0.264488	-0.8227	1.56537	2.95119	0.68796	0.786765	-0.315788	0.716904	1.37634	-2.26142	1.84452	3.37514	0.669332	0.153284	-2.06179	1.52205
58	Italia	Tanaro	Bormida	C06	rhithral	-0.198721	-0.532426	-0.084598	-0.597015	0.236613	0.388514	1.1807	0.347804	-0.751259	1.64612	3.18083	0.932457	1.2275	-0.748202	0.816001	0.990478	-1.72121	1.27508	3.26375	0.607184	0.166764	-2.11548	1.70752
59	Italia	Tanaro	Bormida	C04	rhithral	-0.221787	-0.537933	-0.0468534	-0.590841	0.284594	0.440955	1.43134	0.42577	-0.644752	1.64742	3.23488	1.10826	1.54836	-1.11021	0.824691	0.476361	-0.935492	0.512187	2.63458	0.45842	0.148378	-1.76872	1.53477
60	Italia	Tanaro	Bormida	C03	rhithral	-0.249944	-0.552536	-0.0104604	-0.590306	0.343533	0.501569	1.66521	0.497024	-0.506963	1.56894	3.10981	1.20294	1.71953	-1.36629	0.74192	-0.103381	-0.0170376	-0.331753	1.58564	0.247297	0.101332	-1.08793	1.03991
62	Italia	Tanaro	Bormida	C01a	rhithral	-0.341491	-0.691889	0.0307723	-0.714182	0.496682	0.684136	2.25569	0.672324	-0.411065	1.69682	3.37345	1.45146	2.06973	-1.78949	0.691366	-0.814435	1.08395	-1.35985	0.335043	0.0096013	0.0405571	-0.243391	0.39134
63	Italia	Ticino	Toce_laghialpini	PaioneInfou	kryal	-0.145135	-0.799246	-0.348284	-0.962395	0.750516	1.75495	0.272756	0.154557	1.45157	1.51936	-2.23612	0.00731824	-0.0944701	1.03927	0.732024	-0.21755	-0.376179	0.354526	0.150103	-0.334459	-0.0623605	0.61206	0.162604
64	Italia	Ticino	Toce_laghialpini	Variolasup	AL02	-0.0509633	-0.810958	-0.460759	-0.933103	0.7171	1.72026	-0.0728367	0.0471866	1.51051	1.3023	-2.31923	0.364773	0.0678502	0.843015	0.937357	-0.731868	-0.672952	0.305034	0.769354	-0.555062	-0.0436717	0.963055	0.403645
65	Italia	Ticino	Toce_fiume	1Domo	rhithral	-0.168102	-0.922831	-0.409973	-1.12936	0.825975	1.99929	0.176256	0.114283	1.52269	1.73145	-2.68223	-0.0864635	-0.0584682	1.32486	1.00262	-0.402741	0.246749	0.291089	1.25251	-1.1674	0.0972802	0.227388	-0.130431
66	Italia	Ticino	Toce_fiume	2Prata	rhithral	-0.132786	-0.716795	-0.329359	-0.901864	0.571545	1.48796	-0.0860367	-0.0151563	0.899817	1.25901	-2.15305	-0.220292	0.0312833	1.16017	0.964282	-0.514789	1.21061	0.0266437	2.49177	-1.98215	0.318619	-0.55664	-0.557693
67	Italia	Ticino	Toce_fiume	3BoscoTenso	rhithral	-0.125657	-0.679055	-0.325794	-0.87273	0.46718	1.31352	-0.323017	-0.125516	0.503834	1.01219	-1.94945	-0.357898	0.100803	1.09977	0.98527	-0.639137	2.04237	-0.200169	3.54119	-2.65541	0.497782	-1.20185	-0.890419
68	Italia	Agogna	Acqualba	Acqualba01	rhithral	-0.111998	-0.632749	-0.363614	-0.850897	0.108696	0.545843	-1.25339	-0.563004	-1.70783	-0.384297	0.583427	-1.24075	-0.437167	0.247449	-0.616559	1.30658	3.60585	0.30659	0.917381	3.63865	-0.643209	3.90197	2.30035
69	Italia	Agogna	Acqualba	Acqualba02	rhithral	-0.148927	-0.852316	-0.491805	-1.14201	0.151112	0.733304	-1.66709	-0.744771	-2.23116	-0.496502	0.755777	-1.60055	-0.561494	0.312715	-0.781396	1.6313	4.46425	0.374667	1.12156	4.4653	-0.784538	4.70187	2.74573
71	Italia	Agogna	Acqualba	Acqualba03	rhithral	-0.157326	-0.93179	-0.542459	-1.22903	0.178545	0.786611	-1.73221	-0.759501	-2.17416	-0.464103	0.712074	-1.48044	-0.508207	0.266364	-0.670956	1.31575	3.45587	0.273769	0.818897	3.30834	-0.563574	3.17375	1.75747
73	Italia	Liguria	Quiliano	Daned	rhithral	-0.220146	-0.490284	0.0151226	-0.433717	0.223184	0.149535	1.67821	0.429592	-0.625268	0.972795	2.44683	1.36136	1.39945	-0.936374	0.764786	-1.55646	1.40494	-1.13201	-0.108221	-1.10971	-0.0398262	1.88576	-1.18989
74	Italia	Liguria	Quiliano	Trexenda2	rhithral	-0.284373	-0.617526	0.0213649	-0.572511	0.326182	0.306034	2.09666	0.560862	-0.676443	1.32047	3.0974	1.61853	1.81737	-1.32075	0.881543	-1.64187	1.57725	-1.39874	-0.0104801	-1.02051	-0.0257072	1.67467	-0.993075
75	Italia	Agogna	Acqualba	Acqualba04	rhithral	-0.11848	-0.743517	-0.442705	-0.975597	0.143206	0.63305	-1.42419	-0.614431	-1.6298	-0.420674	0.430533	-1.04784	-0.250246	0.0754779	-0.41856	0.669539	2.35996	-0.0225671	0.652129	1.77833	-0.2798	1.4998	0.902009
76	Italia	Agogna	Acqualba	Acqualba06	rhithral	-0.140343	-0.967522	-0.593062	-1.2506	0.195757	0.822577	-1.85754	-0.779365	-1.8363	-0.570232	0.322462	-1.0558	-0.0819776	-0.106952	-0.315902	0.203065	1.99603	-0.36776	0.678685	0.692692	-0.0577965	0.0813756	0.19823
78	Italia	Liguria	Quiliano	QuilianoPiattano	rhithral	-0.248029	-0.563435	0.015321	-0.467574	0.220059	0.0622639	1.89358	0.458387	-0.781523	0.951938	2.59126	1.51862	1.36698	-0.812863	0.845193	-1.86266	1.54068	-1.11718	-0.239254	-1.40091	-0.064332	2.39446	-1.55257
79	Italia	Ticino	Toce_laghialpini	Matogno	AL01	0.231547	-0.616538	-0.635738	-0.553953	0.467504	1.11512	-0.847989	-0.191196	1.28375	0.206809	-1.47261	1.28792	0.410737	-0.253094	0.844395	-1.60022	-1.88564	0.118326	0.772718	0.0830675	-0.162815	1.84129	1.1538
80	Italia	Ticino	Toce_fiume	6Ornavasso	rhithral	-0.118802	-0.656972	-0.332052	-0.856398	0.376334	1.14836	-0.562144	-0.234057	0.0985859	0.719487	-1.64295	-0.475996	0.153483	0.932448	0.899275	-0.695093	2.58483	-0.404303	4.035	-2.88816	0.587962	-1.62348	-1.03833
81	Italia	Ticino	Mergozzo	MergozzoWB2	AL06	-0.111812	-0.649418	-0.34817	-0.85218	0.297937	0.992201	-0.801147	-0.338969	-0.301468	0.395537	-1.24975	-0.566262	0.184449	0.67409	0.715078	-0.675619	2.75951	-0.555659	3.89489	-2.64149	0.573187	-1.74021	-0.970085
82	Italia	Ticino	Toce_laghialpini	BodenInfin	kryal	0.354767	-0.28389	-0.495155	-0.163341	0.343335	0.842612	-0.678422	-0.165727	0.911329	-0.00362445	-0.872871	1.28863	0.109862	-0.286399	0.576779	-1.35356	-1.54248	0.0982185	0.657495	0.336776	-0.150232	1.57994	1.01077
84	Italia	Agogna	Agogna	Agogna02a	rhithral	-0.16024	-0.955908	-0.550916	-1.21965	0.208616	0.757778	-1.50297	-0.640734	-1.78883	-0.232283	0.676798	-1.12358	-0.516062	0.311028	-0.470706	0.935461	1.24659	0.355957	0.0369279	1.51655	-0.246726	0.967173	0.179272
85	Italia	Ticino	Mergozzo	MergozzoSEC1lt	AL06	-0.104129	-0.655011	-0.374053	-0.858578	0.230584	0.843332	-1.03703	-0.438204	-0.68212	0.0557879	-0.788953	-0.621732	0.190651	0.348391	0.450896	-0.582072	2.53782	-0.631446	3.13718	-1.95168	0.455256	-1.52752	-0.698646
86	Italia	Ticino	MaggioreVB	MaggToce	AL03	-0.114342	-0.808258	-0.492243	-1.05022	0.208125	0.841615	-1.5206	-0.635933	-1.2353	-0.339048	-0.342346	-0.765873	0.205701	-0.0160188	0.161276	-0.510538	2.34006	-0.744267	2.25361	-1.11587	0.305444	-1.23042	-0.336619
88	Italia	Ticino	MaggioreVB	MaggPallanzaG20	AL03	-0.0717134	-0.633127	-0.410356	-0.807259	0.144555	0.611791	-1.3058	-0.532031	-0.938266	-0.445901	-0.236578	-0.421469	0.328505	-0.313057	0.131148	-0.720739	1.28245	-0.774906	1.36442	-0.977073	0.250773	-1.20527	-0.163257
89	Italia	Ticino	TicinoCH	Laiozza	AL02	0.670374	-0.126076	-0.631246	0.108742	0.415973	1.02505	-0.860511	-0.221683	0.999934	-0.188153	-0.712702	1.81504	-0.126116	-0.426945	0.544942	-1.61615	-1.73594	0.104118	0.745686	0.679276	-0.185154	1.76071	1.12922
90	Italia	Ticino	MaggioreVB	MaggSunaD10	AL03	-0.0545297	-0.726753	-0.506697	-0.899519	0.150394	0.636574	-1.60505	-0.630781	-0.966669	-0.69835	-0.21155	-0.216739	0.537034	-0.700643	0.131926	-1.12364	0.518643	-0.986462	0.755663	-1.02368	0.240597	-1.39069	-0.0149568
91	Italia	Ticino	TicinoCH	Laghettosupemissario	kryal	1.07362	0.346142	-0.560897	0.665967	0.472775	1.23241	-0.623812	-0.199644	0.603232	-0.205714	-0.182212	1.86648	-0.839216	-0.172772	0.203428	-1.20322	-0.892284	0.0565327	0.551513	0.808198	-0.103564	0.877159	0.645025
92	Italia	Ticino	MaggioreVA	MaggAngeraBacmer	AL03	-0.0898111	-0.7823	-0.519669	-0.979575	0.108271	0.49721	-1.67058	-0.667272	-1.41519	-0.780443	0.430306	-0.531501	0.116754	-0.586278	-0.352093	-0.304065	-0.252044	-0.59738	-1.36692	-0.138617	0.0512825	-1.31597	-0.610592
93	Italia	Ticino	MaggioreVB	MaggArona	AL03	-0.114946	-0.88556	-0.567488	-1.10485	0.128234	0.542333	-1.71813	-0.692515	-1.62826	-0.671309	0.614778	-0.735013	-0.16192	-0.310567	-0.45453	0.0664916	-0.162149	-0.324746	-1.37431	0.201072	-0.019088	-0.891177	-0.687787
94	Italia	Ticino	MaggioreVB	MaggSunaE10	AL03	-0.0527626	-0.733178	-0.517333	-0.902236	0.136148	0.584334	-1.64634	-0.642183	-1.01652	-0.775871	-0.0612455	-0.196033	0.506795	-0.790552	0.0207166	-1.03026	0.0694341	-0.928945	0.0258799	-0.776417	0.179883	-1.351	-0.0659418
95	Italia	Ticino	MaggioreVB	MaggPallanzaG10	AL03	-0.015611	-0.679461	-0.510945	-0.804104	0.148652	0.571897	-1.52049	-0.569262	-0.645035	-0.701156	-0.262033	0.0888239	0.607831	-0.820514	0.183939	-1.24656	-0.230194	-0.85304	0.343125	-0.803712	0.160939	-0.920066	0.22946
96	Italia	Agogna	Agogna	Agogna04b	rhithral	-0.139489	-0.72842	-0.380896	-0.825728	0.140346	0.255824	-0.345146	-0.136261	-0.956766	0.660785	1.06325	-0.656252	-1.41933	1.38337	-0.304354	1.43665	-1.89348	1.59135	-0.530061	0.0741157	-0.0819006	0.533051	-1.64136
97	Italia	Agogna	Agogna	Agogna89a	rhithral	-0.0969284	-0.663451	-0.398648	-0.702046	0.0429021	-0.0320093	-0.486821	-0.159739	-0.895732	0.343415	0.996883	-0.574908	-1.40956	1.16398	-0.389515	0.904816	-1.73216	0.909261	-1.04515	-0.406808	-0.00895888	0.123455	-1.64892
98	Italia	Ticino	MaggioreVA	MaggAngera30	AL03	-0.104246	-0.975081	-0.659064	-1.21171	0.128311	0.58998	-2.11447	-0.834422	-1.69799	-1.03011	0.526259	-0.568754	0.213052	-0.832004	-0.430469	-0.478221	-0.579966	-0.791486	-1.93366	-0.308158	0.0828795	-1.7922	-0.805526
99	Italia	Ticino	MaggioreVB	MaggIntraI10	AL03	0.0688511	-0.598934	-0.529442	-0.62409	0.173487	0.505743	-1.2938	-0.420142	0.0950441	-0.567694	-0.492654	0.661813	0.682982	-0.851894	0.363052	-1.36809	-1.22745	-0.464232	0.152914	-0.395497	0.0159967	0.238617	0.694974
100	Italia	Agogna	Agogna	Agogna05a	rhithral	-0.11336	-0.579924	-0.297351	-0.640809	0.0877258	0.115321	-0.16305	-0.0680183	-0.818208	0.649523	1.07139	-0.481856	-1.31674	1.31361	-0.216541	1.30931	-1.95259	1.61618	-0.244612	-0.0858185	-0.0547685	0.629319	-1.55233
101	Italia	Ticino	MaggioreVA	MaggBacsud01	AL03	-0.0849792	-0.715615	-0.46969	-0.849294	0.0689533	0.268203	-1.27272	-0.491177	-1.20055	-0.457724	0.627528	-0.503124	-0.380449	-0.0537699	-0.392613	0.0703925	-0.885772	-0.138389	-1.52778	-0.271076	0.0321184	-0.897456	-1.0298
102	Italia	Ticino	TicinoCH	Laghettoinfemissario	AL02	1.61261	0.804394	-0.596311	1.23283	0.596946	1.57897	-0.51518	-0.205952	0.348917	-0.233913	0.234912	2.03538	-1.4704	0.0257449	-0.0728342	-0.896663	-0.201352	0.0111753	0.375198	0.90824	-0.036076	0.106827	0.205386
103	Italia	Agogna	Agogna	Agogna07a	rhithral	-0.109203	-0.559907	-0.283877	-0.596146	0.0669453	0.0252493	-0.0402842	-0.0208811	-0.796574	0.71563	1.19011	-0.385198	-1.33012	1.33736	-0.159314	1.24685	-2.03742	1.65349	-0.0177148	-0.206784	-0.0340987	0.685724	-1.40318
104	Italia	Ticino	MaggioreVA	MaggMonvalle025	AL03	-0.110213	-1.09223	-0.742714	-1.36292	0.165001	0.742746	-2.40064	-0.949136	-1.83034	-1.15087	0.391751	-0.596741	0.392245	-0.985364	-0.351847	-0.726748	-0.128569	-1.00363	-1.39295	-0.391167	0.115706	-1.81649	-0.524249
105	Italia	Ticino	Mergozzo	MerT1R1	AL06	-0.811572	-0.44986	0.571087	-0.318684	1.14887	1.15281	1.85538	0.686783	0.944287	-1.44499	-0.0632004	-0.909199	-0.619813	-1.20476	-1.68767	0.14391	0.0923832	-0.508436	-0.773398	0.435169	0.057521	-0.352939	-0.0543092
106	Italia	Agogna	FontNO	ZemeZ1	krenal	-0.124265	-0.65543	-0.331955	-0.66405	0.0654425	-0.0675602	0.0945138	0.0321438	-0.879764	0.893963	1.48147	-0.316975	-1.46554	1.46555	-0.106028	1.22104	-2.1831	1.71839	0.242579	-0.336717	-0.0119805	0.722533	-1.14275
107	Italia	Ticino	Monate	Monate	AL06	-0.0808874	-0.95091	-0.670176	-1.1588	0.118577	0.538617	-2.13726	-0.819508	-1.44703	-1.12877	0.404304	-0.303855	0.439528	-1.06801	-0.342672	-0.737752	-0.942096	-0.885563	-2.06714	-0.544582	0.117084	-1.89439	-0.651884
109	Italia	Ticino	Comabbio	Comabbio	AL04	-0.0778157	-0.843593	-0.586818	-1.01967	0.0948065	0.424325	-1.81332	-0.693888	-1.30934	-0.915145	0.467977	-0.328472	0.200536	-0.766393	-0.357594	-0.474199	-0.993418	-0.636725	-1.98091	-0.466436	0.0903165	-1.59934	-0.787643
110	Italia	Ticino	MaggioreVB	MaggCannero10b	AL03	0.174404	-0.619084	-0.630654	-0.566984	0.272798	0.665608	-1.22676	-0.340178	0.740838	-0.383485	-0.868319	1.15628	0.6997	-0.79668	0.600673	-1.62296	-1.9078	-0.175287	0.35023	-0.0410743	-0.106729	1.26239	1.07431
111	Italia	Ticino	MaggioreVA	Bardello02	rhithral	-0.0539826	-0.843939	-0.614462	-1.00986	0.110815	0.477431	-1.92271	-0.720789	-1.10216	-1.04238	0.244122	-0.0867717	0.538727	-1.07842	-0.217915	-0.830876	-1.00369	-0.809891	-1.73931	-0.538899	0.105088	-1.53926	-0.358782
112	Italia	Sesia	TicinoNO	TicOleg	potamal	-0.0833215	-0.658938	-0.41986	-0.706235	0.024835	-0.0297297	-0.717988	-0.248385	-0.955361	0.0579516	0.88404	-0.534423	-1.13898	0.789775	-0.411887	0.545026	-1.46304	0.449587	-1.30837	-0.498998	0.021665	-0.261766	-1.48014
113	Italia	Ticino	TicinoMI	TicTur	potamal	-0.0652888	-0.621896	-0.411413	-0.583483	-0.0243701	-0.310971	-0.397253	-0.0903996	-0.711869	0.288615	0.956216	-0.479321	-1.48473	1.14199	-0.396139	0.549754	-1.4634	0.469927	-1.06829	-0.68005	0.0321673	0.0534032	-1.3026
114	Italia	Ticino	MaggioreVA	MaggGermignaga	AL03	0.0970664	-0.677076	-0.626388	-0.663822	0.169037	0.428155	-1.45848	-0.437504	0.33274	-0.703917	-0.477457	0.926695	0.826709	-1.04784	0.361159	-1.37189	-1.7403	-0.333888	-0.276917	-0.263451	-0.032283	0.524306	0.796598
115	Italia	Ticino	Ghirla	Ghirla	AL05	-0.00279383	-0.687586	-0.542749	-0.775085	0.105053	0.374124	-1.5598	-0.547437	-0.504318	-0.853994	0.00704656	0.284158	0.609353	-1.00816	-0.0196715	-0.926814	-1.27177	-0.581376	-1.25819	-0.45696	0.0595507	-0.794938	0.039705
116	Italia	Ticino	Varese	VareseBiandronno	AL05	-0.0452271	-0.942807	-0.707593	-1.09321	0.105399	0.428258	-2.1337	-0.769145	-0.996564	-1.20217	0.276265	0.104747	0.673693	-1.27589	-0.23249	-0.873084	-1.431	-0.780021	-2.16022	-0.672989	0.118679	-1.58841	-0.342924
117	Italia	Ticino	TicinoMI	TicCast5	potamal	-0.0125293	-0.636506	-0.490796	-0.39723	-0.145931	-0.970771	0.0131317	0.157523	-0.265469	0.508648	1.02753	-0.324081	-1.94092	1.47651	-0.374094	0.0998404	-1.00009	-0.0688946	-0.698445	-1.07541	0.0806443	0.313125	-0.420067
118	Italia	Ticino	Varese	VareseSchiranna	AL05	0.00970141	-0.577069	-0.481759	-0.588913	0.0343255	0.0629898	-1.26481	-0.385307	-0.0240276	-0.786813	0.071898	0.505856	0.634564	-0.906786	-0.0544069	-0.387961	-1.00555	-0.195334	-1.17438	-0.443087	0.0676687	-0.405125	0.200842
120	Italia	Ticino	Varese	Varese	AL05	0.0696036	-0.604397	-0.577108	-0.500563	0.00399356	-0.198094	-1.23242	-0.270443	0.789558	-0.823297	-0.0658352	1.07699	0.876324	-0.99919	0.0667067	-0.15035	-1.03724	0.213309	-0.794013	-0.395912	0.0451254	0.449565	0.71804
121	Italia	Ticino	MaggioreCH	Magadinoskim	AL03	0.356019	-0.564104	-0.75347	-0.368434	0.306479	0.610555	-1.19267	-0.254498	1.33803	-0.355604	-0.957516	1.63375	0.685981	-0.816619	0.711994	-1.71798	-2.25287	0.108546	0.671576	0.573983	-0.243486	2.13224	1.20661
122	Italia	Ticino	Lugano	LuganoPorlezza	AL06	0.159428	-0.618555	-0.660442	-0.471751	0.0972377	0.0348582	-1.26493	-0.268177	1.05697	-0.696632	-0.421509	1.30845	0.934087	-1.02819	0.356336	-0.868227	-1.64024	0.143814	-0.108552	0.0903139	-0.104061	1.26692	0.917135
124	Italia	Adda	Sartirana	Sartirana	AL05	0.0729784	-0.570334	-0.578407	-0.359592	-0.103962	-0.692728	-1.00364	-0.0885766	1.45118	-0.810081	0.0842351	1.34197	0.890294	-0.825249	-0.0598197	0.810765	-0.200069	0.705128	-0.648592	-0.598983	0.126046	0.615967	0.878725
125	Europe	Germany	ConstanceGer	Bodenlt	AL03	1.97873	1.16143	-0.574905	1.64519	0.656901	1.74278	-0.358984	-0.188915	0.0672888	-0.229123	0.605946	1.9176	-1.87509	0.216665	-0.336825	-0.446661	0.531727	-0.0395451	0.122714	0.845966	0.0390357	-0.716018	-0.299335
126	Italia	Adda	Como	ComoArgegno	AL03	0.14504	-0.524901	-0.604275	-0.272064	-0.0357733	-0.504632	-0.929472	-0.0720339	1.46844	-0.622682	-0.19543	1.19665	0.932516	-0.835205	0.225581	-0.162727	-0.96275	0.434759	0.150756	0.482628	-0.159817	1.37805	0.48615
127	Italia	Lambro	Montorfano	Montorfano	AL05	0.0433907	-0.455689	-0.453104	-0.268672	-0.12608	-0.722161	-0.740748	-0.020832	1.34113	-0.673036	0.176015	1.21071	0.656967	-0.562375	-0.165452	1.24697	0.357779	0.82058	-0.727036	-1.02279	0.250875	0.31004	1.04344
128	Italia	Adda	Como	ComoLaglio	AL03	0.138483	-0.692967	-0.772727	-0.306767	-0.184349	-1.20415	-1.06236	0.0400158	2.27949	-0.874496	0.111596	1.616	1.05256	-0.824509	-0.0445929	1.07861	0.0347561	0.889894	-0.135863	0.0513971	-0.0220912	1.03509	0.42356
129	Italia	Lambro	Montorfano	Montorfanolake	AL05	0.0346861	-0.441396	-0.436479	-0.236412	-0.15842	-0.856442	-0.642035	0.0325627	1.43112	-0.631391	0.270543	1.21331	0.503284	-0.383762	-0.26733	1.65693	0.829635	0.925654	-0.809096	-1.36598	0.349699	0.042514	1.13392
130	Italia	Ticino	Piano	Piano	AL05	0.245225	-0.449674	-0.621851	-0.149788	0.0548666	-0.236685	-0.799829	-0.0537226	1.36749	-0.369072	-0.467756	0.957073	0.844812	-0.746368	0.468194	-1.02896	-1.56025	0.191153	0.71833	1.2244	-0.342598	1.81075	0.285819
131	Italia	Sardegna	rioMannu	STeruAvixi	rhithral	-1.10217	-0.266618	0.864139	-0.0296217	1.36802	0.959512	1.80032	0.806307	0.914684	-2.53413	-0.0101451	-1.28749	-1.22265	-1.77457	-2.35961	0.127503	-0.413563	-0.299169	0.557671	-0.217282	0.305221	0.25171	-0.391212
132	Italia	Adda	Como	ComoLenno	AL03	0.235002	-0.56098	-0.732816	-0.17856	-0.0378224	-0.646663	-0.941914	-0.0131972	1.81342	-0.575323	-0.333962	1.16464	1.13874	-0.943993	0.409313	-0.655657	-1.45533	0.411904	0.691924	1.40196	-0.37994	2.04746	0.186114
133	Italia	Lambro	Alserio	alserio04	AL04	0.0343088	-0.43264	-0.432449	-0.202595	-0.184314	-0.981766	-0.542068	0.0856802	1.47877	-0.553267	0.349226	1.12801	0.295465	-0.16949	-0.345326	1.85921	1.18355	0.889041	-0.775315	-1.47555	0.384933	-0.238471	0.986545
134	Italia	Lambro	Alserio	Alserio	AL04	0.0506947	-0.515007	-0.529164	-0.200052	-0.244708	-1.31705	-0.530673	0.164936	1.77878	-0.531682	0.488911	1.15341	0.0641929	0.0704282	-0.469042	2.19428	1.64095	0.859637	-0.757418	-1.59998	0.420358	-0.573454	0.759532
135	Italia	Lambro	Lambro	Lamb06Ca0	rhithral	0.0803895	-0.517814	-0.563875	-0.193276	-0.210188	-1.20212	-0.643128	0.126606	1.87383	-0.598441	0.309921	1.18479	0.453334	-0.248358	-0.273136	1.64032	1.04397	0.786866	-0.294562	-0.582483	0.165289	0.00299918	0.210525
136	Italia	Lambro	Lambro	Lamb07pt	rhithral	0.0598903	-0.509235	-0.534833	-0.185127	-0.239613	-1.31046	-0.521962	0.169795	1.78491	-0.507863	0.456419	1.0954	0.0860972	0.0608173	-0.427599	2.01457	1.52538	0.773616	-0.577936	-1.26319	0.335649	-0.492005	0.481614
138	Italia	Lambro	Lambro	Lamb11Agliate	potamal	0.0694214	-0.581133	-0.56889	-0.183693	-0.24346	-1.4398	0.0249001	0.282391	0.463316	0.352144	0.746699	-0.218516	-1.70918	1.26612	-0.415309	0.0240038	-0.056354	-0.598246	-0.466758	-0.887563	0.0970464	-0.244638	0.124524
139	Italia	Lambro	Lambro	Lamb05SC	rhithral	0.0866603	-0.502496	-0.562936	-0.145784	-0.234215	-1.317	-0.556329	0.174869	1.92477	-0.535959	0.355934	1.03727	0.359292	-0.114368	-0.318214	1.73095	1.35102	0.692451	-0.142329	-0.362774	0.129891	-0.33235	-0.255567
140	Italia	Lambro	Lambro	Lamb08Me	rhithral	0.0720922	-0.579915	-0.611258	-0.180918	-0.292115	-1.59848	-0.448002	0.244826	1.85147	-0.398088	0.607604	0.946957	-0.324118	0.399431	-0.548116	2.0949	1.78908	0.565962	-0.643095	-1.46611	0.376948	-0.883096	0.369898
141	Italia	Lambro	Lambro	Lamb09La	rhithral	0.0817617	-0.495081	-0.528016	-0.112212	-0.242871	-1.38742	-0.115783	0.259893	0.952204	0.064505	0.561264	0.120604	-1.00965	0.809277	-0.402289	0.613883	0.666997	-0.279611	-0.370984	-0.802532	0.148793	-0.568574	0.135424
142	Italia	Adda	Como	ComoSSiro	AL03	0.274494	-0.415472	-0.64798	0.00545747	-0.032994	-0.61369	-0.61853	0.0542197	1.38208	-0.284052	-0.310861	0.442386	0.859676	-0.653746	0.397304	-0.96685	-1.27412	0.0741046	0.828854	1.70133	-0.413831	1.40832	-0.355673
143	Italia	PoWest	PoPV	Linarolo0Wes0	potamal	-0.0774198	-0.585273	-0.339395	-0.46242	-0.0454195	-0.52803	0.258108	0.127108	-0.643517	0.670553	1.22842	-0.1258	-1.5924	1.3745	-0.134636	0.230804	-1.35325	0.641136	-0.296992	-1.01754	0.0410285	1.05046	-0.753455
144	Italia	PoWest	PoPV	Linarolo0Centro0	potamal	-0.0744865	-0.451507	-0.220459	-0.306863	-0.0506739	-0.527002	0.522756	0.166848	-0.616705	0.504864	0.966113	0.178182	-1.13679	0.939754	0.0318209	-0.52749	-0.579621	0.0948996	-0.376646	-1.20668	0.0400825	1.46901	-0.414285
145	Italia	PoWest	PoPV	Linarolo0Est0	potamal	-0.0967694	-0.496222	-0.192773	-0.267754	-0.0660846	-0.715296	0.975794	0.266994	-0.788251	0.505539	1.00627	0.529963	-0.998614	0.751396	0.201541	-1.4201	0.0718361	-0.439506	-0.541376	-1.60617	0.0427944	2.10568	-0.129641
146	Italia	Lambro	Lambro	Lamb01Ma	rhithral	0.134512	-0.42786	-0.524004	-0.148415	-0.0799171	-0.658684	-0.67985	0.0210746	1.47907	-0.496829	-0.109539	0.972594	0.835869	-0.658682	0.179042	0.0274313	-0.648931	0.465223	0.367337	0.799018	-0.21536	1.35381	0.119036
147	Italia	Lambro	Lambro	Lamb02Ba	rhithral	0.127751	-0.527739	-0.616051	-0.191383	-0.148682	-0.986663	-0.7821	0.0620102	1.86335	-0.638671	0.0426291	1.19966	0.880283	-0.657237	0.0343134	0.639662	-0.139423	0.655743	0.179348	0.515872	-0.133391	1.09108	0.0878495
148	Italia	Lambro	Lambro	Lamb03La	rhithral	0.141627	-0.579264	-0.686724	-0.159503	-0.215573	-1.32366	-0.734376	0.144277	2.08983	-0.616983	0.194756	1.09616	0.70934	-0.452028	-0.111157	1.02224	0.451925	0.594346	0.148129	0.454488	-0.0934636	0.491944	-0.287615
149	Italia	Lambro	Lambro	Lamb04As	rhithral	0.117442	-0.48762	-0.581874	-0.101458	-0.218571	-1.28082	-0.530193	0.176913	1.8256	-0.466255	0.268489	0.817747	0.417251	-0.179688	-0.203199	1.16756	0.874637	0.465437	0.102026	0.246677	-0.0259286	-0.0733625	-0.493895
150	Italia	Lambro	Segrino	Segrino	AL05	0.0629391	-0.410723	-0.453471	-0.109915	-0.212033	-1.16182	-0.39563	0.173606	1.5862	-0.396252	0.366363	0.795558	0.116794	0.0791096	-0.347026	1.64568	1.47457	0.530241	-0.172612	-0.51623	0.169665	-0.67057	-0.323029
151	Europe	Germany	ConstanceGer	Bodensl	AL03	3.44215	2.01352	-0.986881	2.81821	1.12423	2.95536	-0.60857	-0.317121	0.118796	-0.374216	0.996268	3.12966	-3.03489	0.347311	-0.54335	-0.716975	0.835031	-0.0673251	0.183218	1.32553	0.0579887	-1.09967	-0.45389
152	Italia	Lambro	Pusiano	PusianoT1S1	AL05	0.0761787	-0.488417	-0.541057	-0.113071	-0.267474	-1.45978	-0.394347	0.238646	1.82424	-0.385686	0.497733	0.800976	-0.101145	0.292774	-0.475574	1.96992	1.93455	0.479375	-0.251503	-0.760778	0.238483	-1.12862	-0.43907
153	Italia	Lambro	Pusiano	Pusianolake	AL05	0.0723619	-0.486977	-0.533184	-0.118266	-0.265142	-1.44648	-0.368666	0.237961	1.73248	-0.34826	0.516574	0.758479	-0.212336	0.357791	-0.487531	1.91138	1.86132	0.435088	-0.343612	-0.93054	0.269994	-1.11105	-0.241768
154	Italia	Lambro	Lambro	Lamb13Br	potamal	0.0593088	-0.593897	-0.556156	-0.191904	-0.249928	-1.47352	0.191138	0.307861	0.0950188	0.53412	0.719032	-0.337161	-2.16352	1.44396	-0.395093	-0.582316	-0.380191	-0.974119	-0.5369	-1.08257	0.108433	0.0935685	0.779205
156	Italia	Adda	Como	ComoDomaso	AL03	0.401419	-0.309958	-0.703754	0.330856	-0.108641	-1.01914	-0.227108	0.225809	1.12156	0.0491049	-0.147093	-0.700284	0.603308	-0.293578	0.293747	-1.1261	-0.709231	-0.353591	0.94815	2.24186	-0.458923	0.205933	-1.39836
159	Italia	Lambro	AnnoneEst	AnnE	AL05	0.0933321	-0.47602	-0.546706	-0.0774585	-0.264191	-1.46627	-0.32137	0.255626	1.67296	-0.277612	0.476	0.560553	-0.235035	0.376461	-0.436275	1.5716	1.68423	0.225332	-0.15102	-0.502284	0.166753	-1.11998	-0.534912
160	Italia	Lambro	AnnoneEst	AnnE59a	AL05	0.169675	-0.52946	-0.673908	0.00663664	-0.287946	-1.68966	-0.233251	0.325097	1.58524	-0.0823919	0.426598	0.0681211	-0.423711	0.481512	-0.323928	0.617359	1.0268	-0.337681	0.184443	0.368313	-0.0630414	-0.922388	-0.863801
161	Italia	Adda	Como	ComoPare	AL03	0.183845	-0.530783	-0.693713	-0.0141291	-0.256068	-1.54638	-0.446916	0.258071	1.87214	-0.320554	0.291752	0.416745	0.231185	-0.00608511	-0.192196	0.745829	0.788103	0.0814811	0.320716	0.758812	-0.140917	-0.348884	-0.938365
162	Italia	Adda	AddaLC	Curone	rhithral	0.171911	-0.598651	-0.715583	-0.0135136	-0.313339	-1.85563	0.0233519	0.389603	0.986356	0.294414	0.560714	-0.370478	-1.40029	1.05963	-0.380877	-0.174981	0.422759	-0.948795	-0.0849623	-0.162131	-0.0153968	-0.701381	-0.0881829
163	Italia	Adda	Como	ComoLecco	AL03	0.272577	-0.396765	-0.662748	0.192866	-0.217785	-1.41736	-0.174603	0.297678	1.34164	0.000303822	0.1696	-0.437996	0.081867	0.129901	-0.0554503	-0.179384	0.366553	-0.433131	0.606833	1.45114	-0.283925	-0.643407	-1.39331
164	Italia	Adda	Garlate	Garlateipo	AL06	0.224545	-0.436911	-0.649473	0.134098	-0.252386	-1.54978	-0.116908	0.328172	1.31123	0.0576423	0.260707	-0.41504	-0.281445	0.377881	-0.16316	-0.104102	0.578859	-0.647019	0.508667	1.15976	-0.236481	-0.905264	-1.2445
165	Italia	Po_Aff_destra	Aveto	L. delle Lame	pond	-0.194841	-0.477664	0.00618811	-0.29141	0.0673873	-0.305276	1.45988	0.264617	-0.842631	0.238763	1.38924	1.07316	0.314467	0.193119	0.557559	-1.68956	0.95565	-0.286302	-0.543995	-1.45366	-0.106918	2.49006	-1.71526
166	Italia	Adda	Garlate	Garlate	AL06	0.222512	-0.3645	-0.575291	0.172709	-0.221796	-1.38173	0.0186772	0.313843	0.911021	0.196562	0.171605	-0.660716	-0.421121	0.417629	-0.104127	-0.530303	0.275326	-0.858944	0.49607	1.14492	-0.24828	-0.80497	-0.948188
168	Italia	Adda	AddaCR	AddaCanaleMuzza	potamal	0.0491555	-0.429058	-0.403728	-0.100391	-0.20988	-1.20105	0.290685	0.27101	-0.0675088	0.473639	0.389802	-0.21364	-1.81092	1.04858	-0.26723	-0.889768	-0.210192	-1.06421	-0.403462	-0.955189	0.117648	0.261799	1.36931
169	Italia	Adda	AddaCR	AddaRivolta	potamal	0.0835655	-0.555319	-0.534321	-0.0701861	-0.300638	-1.71029	0.572172	0.407742	-0.259039	0.699939	0.290604	-0.218694	-2.44703	1.21135	-0.284766	-1.64931	-0.141423	-1.65705	-0.467156	-1.23684	0.173533	0.528665	2.47659
171	Italia	Adda	AddaLO	AddaComazzo	potamal	0.0483226	-0.464818	-0.402198	-0.0681387	-0.244413	-1.40066	0.673223	0.354665	-0.504183	0.645381	0.176289	-0.000746499	-2.06826	0.891166	-0.152032	-1.70625	-0.0716528	-1.4012	-0.44723	-1.2671	0.183485	0.892134	2.46259
173	Italia	Adda	AddaLO	LodiLanca	krenal	-0.00292582	-0.463296	-0.315846	-0.129366	-0.189948	-1.17153	0.8184	0.325665	-0.707575	0.615682	0.35309	0.250455	-1.75239	0.770601	-0.0213404	-1.69545	-0.0090684	-1.07307	-0.505068	-1.46417	0.168125	1.41265	1.864
174	Italia	Adda	AddaBG	Vaprio	potamal	0.125752	-0.541263	-0.594342	-0.0336812	-0.285298	-1.66863	0.280092	0.376811	0.289227	0.52393	0.441779	-0.450747	-1.92301	1.18715	-0.31696	-0.997306	-0.049354	-1.36321	-0.234562	-0.566039	0.0369298	-0.127721	1.03403
175	Italia	Adda	AddaCR	AddaCRCanale	potamal	0.0483524	-0.434879	-0.362507	-0.046828	-0.247456	-1.3708	0.784341	0.344751	-0.775408	0.650018	-0.151132	0.190043	-1.94263	0.548919	-0.114183	-1.64987	-0.0256587	-1.13923	-0.420323	-1.13529	0.227777	0.824667	2.64366
176	Italia	Sardegna	Coghinas	Gologonisu	krenal	-0.807131	-0.349216	0.667803	-0.126955	1.00998	0.833875	1.75427	0.520883	0.665935	-2.14696	0.0184548	-0.823185	-0.601931	-0.783142	-1.3777	-0.153461	-0.00673632	-0.0447815	-0.229662	0.127651	-0.064358	-0.131421	-0.146892
177	Italia	Po_Aff_destra	Taro	Taro1	rhithral	-0.245291	-0.393917	0.187029	-0.150164	0.0638494	-0.252021	1.50169	0.0764414	-0.904791	-0.696088	0.521681	1.06646	0.520572	0.582801	0.538849	-1.5141	1.05471	0.69156	-0.730579	-1.01185	-0.267269	2.27176	-2.87204
182	Italia	Po_Aff_destra	Taro	Taro2Cma	potamal	-0.157352	-0.309066	0.107473	-0.102276	-0.0164356	-0.372905	1.25598	0.080261	-1.08959	-0.481579	-0.0995648	1.18423	0.363227	0.0731875	0.453709	-1.15864	1.11085	1.19116	-0.732944	-0.87207	-0.178183	2.32918	-3.83529
183	Italia	Po_Aff_destra	Taro	Taro2Cmv	rhithral	-0.108017	-0.28328	0.0591829	-0.0726327	-0.0787197	-0.521	1.21875	0.0941567	-1.35945	-0.342637	-0.634925	1.37258	0.243031	-0.355486	0.39679	-0.897439	1.16333	1.60864	-0.739181	-0.729044	-0.100884	2.27232	-4.41453
184	Italia	Adda	Brembo	Morla	rhithral	0.414893	-0.551275	-0.939657	0.366423	-0.341259	-2.19488	0.197138	0.524744	1.05528	0.511295	0.172229	-1.40643	-0.868147	0.718384	-0.0976142	-1.38271	0.0393328	-1.59265	0.722515	1.72577	-0.388775	-1.05912	-0.989377
185	Italia	Adda	Serio	AddaBSerioCrema	potamal	0.0731384	-0.393456	-0.345907	0.00341826	-0.27187	-1.40468	0.832242	0.326693	-1.02653	0.6251	-0.703016	0.362248	-1.77777	0.0798336	-0.141146	-1.2818	0.00473112	-0.71847	-0.333505	-0.716557	0.273043	0.278224	2.65096
186	Italia	Adda	Serio	BasellaUrgnano	rhithral	0.199021	-0.425911	-0.581718	0.129515	-0.256014	-1.54624	0.275918	0.368637	0.371049	0.473173	0.174219	-0.739083	-1.27383	0.778024	-0.160407	-1.17685	-0.0360977	-1.35553	0.168373	0.35324	-0.119364	-0.39931	0.446092
187	Italia	Adda	Serio	Ricengo	rhithral	0.111023	-0.568768	-0.55178	-0.00708224	-0.340266	-1.9016	0.85578	0.467094	-0.671665	0.831992	-0.120409	-0.0877604	-2.55247	0.889615	-0.210895	-2.10259	-0.0853436	-1.7303	-0.422034	-1.15647	0.222933	0.666604	3.23208
188	Italia	Adda	Serio	Ghisalba	rhithral	0.200363	-0.396274	-0.542994	0.155937	-0.252979	-1.51059	0.422785	0.372406	0.0611909	0.545443	-0.00890067	-0.695265	-1.3191	0.638204	-0.111028	-1.41231	-0.0873843	-1.38424	0.113787	0.191619	-0.0712582	-0.183398	1.02947
189	Italia	Sardegna	Cedrino	Siniscola	krenal	-0.566836	-0.306093	0.596299	-0.00590553	0.546764	0.38031	1.51151	0.075864	0.122076	-2.27332	0.121294	-0.230933	0.0389848	0.627682	0.0330028	-0.672611	0.24177	0.643125	-0.307602	0.0946533	-0.488639	-0.200834	0.0175556
191	Italia	Adda	AddaLO	AddaCamairago	potamal	0.0975528	-0.29577	-0.248627	0.0720985	-0.287346	-1.30533	1.00875	0.253952	-1.69488	0.518033	-1.79946	0.919498	-1.11699	-1.03043	-0.124144	-0.29531	0.105658	0.512035	-0.179645	0.101313	0.336579	-0.606314	1.88864
194	Italia	Adda	Brembo	Sambuzzapozza	krenal	0.624284	-0.39259	-1.02001	0.637983	-0.224232	-1.78619	-0.023351	0.445847	1.35466	0.313334	-0.0342379	-1.65735	0.407049	-0.00736476	0.228477	-1.446	-0.343347	-0.86038	1.17811	2.95499	-0.567914	-0.726633	-2.25518
195	Italia	Adda	AddaCaseraChiareggio	CaseraC	kryal	0.509374	-0.222445	-0.737188	0.536479	-0.116194	-1.10569	-0.04627	0.288252	0.927312	0.203984	-0.0940886	-1.25677	0.553373	-0.180106	0.261371	-1.14743	-0.444483	-0.429885	0.906098	2.30663	-0.425456	-0.325291	-1.73465
197	Italia	PoWest	PoPC	DCO71L	potamal	0.0848614	-0.27213	-0.200476	0.0751498	-0.299417	-1.2855	1.12022	0.230591	-2.06978	0.477538	-2.35285	1.31983	-0.945975	-1.63182	-0.110969	0.0863313	0.264352	1.33538	-0.187866	0.44348	0.447923	-1.01745	1.51817
198	Italia	PoWest	PoPC	DCO72	potamal	0.0794637	-0.262151	-0.176692	0.0748941	-0.301428	-1.26527	1.16847	0.216603	-2.20855	0.440931	-2.54363	1.48447	-0.828997	-1.83853	-0.0965975	0.247272	0.343382	1.66046	-0.19683	0.558758	0.463934	-1.07898	1.09796
200	Italia	PoWest	PoPC	DCO73	potamal	0.107574	-0.293908	-0.21161	0.103277	-0.345099	-1.454	1.32925	0.247149	-2.49419	0.507858	-2.88337	1.61295	-0.886798	-2.04632	-0.115316	0.316589	0.326595	1.74546	-0.180744	0.661632	0.481904	-1.23505	1.25068
201	Italia	PoWest	PoPC	DCO22ACGL	potamal	0.074988	-0.253467	-0.151116	0.0706451	-0.293586	-1.21631	1.19427	0.196842	-2.23066	0.371479	-2.53407	1.55377	-0.658995	-1.81921	-0.0683034	0.319928	0.403422	1.73506	-0.2121	0.532961	0.394221	-0.830953	0.331924
204	Italia	Po_Aff_destra	Taro	Taro3CN2	rhithral	-0.0574762	-0.256685	0.012223	-0.0378545	-0.134136	-0.661219	1.1669	0.106797	-1.57489	-0.180792	-1.14117	1.46336	0.0917931	-0.755086	0.29325	-0.533331	1.04899	1.78681	-0.640023	-0.453651	-0.00800905	1.77411	-4.07132
205	Italia	Oglio	Endine	Endine	AL05	0.361939	-0.320702	-0.673323	0.382698	-0.217252	-1.467	0.192491	0.370663	0.627656	0.406499	-0.0197184	-1.31081	-0.294859	0.318255	0.0402005	-1.17111	-0.133035	-1.09943	0.657631	1.59896	-0.344772	-0.777073	-0.926728
206	Italia	Oglio	Iseo	IseoSarnico	AL03	0.386021	-0.357008	-0.716571	0.40843	-0.253303	-1.65093	0.338955	0.417388	0.405477	0.527662	-0.122358	-1.37927	-0.539093	0.373884	0.00895508	-1.29349	-0.159964	-1.27341	0.533695	1.27154	-0.293401	-0.724594	-0.298602
207	Italia	Oglio	Gaiano	Gaiano01ql	krenal	0.472662	-0.236703	-0.713912	0.53425	-0.164614	-1.28982	0.123325	0.343093	0.712976	0.34802	-0.0805117	-1.53404	0.264293	0.0405532	0.172176	-1.13808	-0.259197	-0.754265	0.791898	2.00795	-0.397744	-0.68382	-1.47931
208	Italia	Oglio	Gaiano	Gaiano01qt	krenal	0.629857	-0.0909065	-0.728773	0.761137	-0.0977774	-1.03952	0.183705	0.313552	0.469408	0.37798	-0.189503	-1.8791	0.730908	-0.199562	0.269787	-0.955991	-0.330298	-0.356793	0.631805	1.72773	-0.320475	-0.53425	-1.35
209	Italia	PoWest	PoPC	DCO92ABCEHIM	potamal	0.17335	-0.251888	-0.238924	0.170655	-0.322495	-1.37957	1.20306	0.226092	-2.15301	0.476271	-2.51028	1.11494	-0.55048	-1.59427	-0.121565	0.405595	0.028905	0.917429	0.0114788	0.655063	0.224784	-1.04544	1.02429
210	Italia	Adda	Trobio	Trobio2	kryal	0.880088	-0.0722866	-0.96188	1.02578	-0.0752974	-1.16846	0.122115	0.36894	0.754879	0.394239	-0.13042	-2.11254	0.82923	-0.274485	0.338847	-1.2871	-0.343703	-0.251456	0.821022	2.38233	-0.353121	-0.675515	-1.94732
211	Italia	Po_Aff_destra	Taro	Taro4	potamal	-0.00389717	-0.229494	-0.0341275	0.00222792	-0.183022	-0.794057	1.10565	0.118207	-1.73105	-0.00683469	-1.58836	1.45412	-0.0745923	-1.08464	0.156196	-0.11643	0.788748	1.70293	-0.454033	-0.0952271	0.0831006	0.940813	-2.89308
213	Italia	Po_Aff_destra	Taro	Taro5	potamal	0.0668157	-0.23798	-0.0971882	0.0581673	-0.269113	-1.09437	1.22939	0.152499	-2.16753	0.205051	-2.32591	1.59846	-0.288712	-1.56399	-0.00187847	0.365843	0.494945	1.62568	-0.246981	0.34726	0.187281	-0.0927982	-1.32182
214	Italia	Oglio	AltoOglio_Vezza	valGrande02BS	kryal	1.92358	1.02432	-0.770355	1.89945	0.578253	1.3689	-0.194039	-0.0698058	0.0335991	-0.0387709	0.626018	0.463733	-0.995356	-0.0304441	-0.110881	-0.557631	0.787518	0.947953	-0.3234	0.430158	0.459563	-0.858738	-0.512424
215	Italia	Oglio	AltoOglio_Vezza	Vezza2	kryal	0.862952	0.228838	-0.628875	0.984586	0.116915	-0.142593	0.0263716	0.14947	0.301288	0.186455	0.128357	-1.03571	0.255094	-0.181981	0.166574	-0.736278	0.128707	0.408857	0.162267	1.05036	0.0823887	-0.560716	-1.04488
217	Italia	Oglio	AltoOglio_Vezza	VezzaSClem	kryal	1.54358	0.699176	-0.804243	1.6982	0.390944	0.707978	-0.0483701	0.0535607	0.100331	0.124359	0.44848	-0.711404	-0.128037	-0.208581	0.100716	-0.658488	0.631222	1.22541	-0.371369	0.380611	0.519844	-0.727228	-0.686728
218	Italia	ArnoToscana	Elba	ElbaMCalamita	krenal	-0.361506	-0.315778	0.447778	-0.0150479	0.164	0.04956	1.44348	-0.155423	-0.417093	-1.74761	0.222145	0.490874	0.726971	1.43813	0.390575	-1.11368	0.563923	0.729166	-0.569085	-0.166892	-0.419027	0.651641	-1.11715
222	Italia	Oglio	AvioBenedettoPisgana	SApollrusc1	kryal	1.65403	0.904972	-0.631031	1.6309	0.496628	1.20388	-0.143741	-0.0688136	-0.040929	-0.0379821	0.544322	0.368806	-0.793585	-0.00480932	-0.11938	-0.290036	0.698811	0.769472	-0.36188	0.0977822	0.386364	-0.647365	-0.280262
223	Italia	Oglio	AvioBenedettoPisgana	Sapollsorg	kryal	1.27832	0.670249	-0.547994	1.34042	0.37722	0.879776	-0.089507	-0.029282	-0.0210368	0.00823317	0.444779	0.0116343	-0.484111	-0.0693917	-0.0357993	-0.336574	0.634731	0.911021	-0.380673	0.0624742	0.439429	-0.603301	-0.317261
224	Italia	Oglio	AvioBenedettoPisgana	Frigidolfo1	kryal	1.66342	0.828888	-0.778779	1.80168	0.46835	1.01484	-0.0832054	-0.000702652	0.00144563	0.0694328	0.545121	-0.386605	-0.358153	-0.173133	0.0370535	-0.530499	0.791843	1.38478	-0.545722	0.0603829	0.634935	-0.739328	-0.445483
225	Italia	Oglio	Chiese	Idro	AL06	1.03576	0.0490531	-0.981329	1.29026	-0.0755427	-1.16906	0.431263	0.393594	0.0977981	0.599636	-0.497478	-2.98164	1.55154	-0.531389	0.425622	-0.712825	-0.518302	-0.0514959	0.374201	1.14448	-0.266284	-0.304627	-0.778159
226	Italia	SarcaGardaMincio	GardaVR	GardaSalo18lit	AL03	0.517011	-0.117669	-0.611148	0.63314	-0.146256	-1.10852	0.398647	0.305237	-0.0655456	0.458489	-0.511745	-1.5819	0.46485	-0.257758	0.164892	-0.614101	-0.322221	-0.438123	0.38699	1.01296	-0.231374	-0.543119	-0.316313
230	Italia	SarcaGardaMincio	Mandrone	Mandronein	kryal	1.43498	0.662434	-0.75481	1.66402	0.357441	0.661953	0.0391892	0.0585826	-0.0806248	0.182216	0.369158	-1.28004	0.480033	-0.319842	0.197773	-0.2825	0.559868	1.57101	-0.763735	-0.663813	0.668966	-0.182316	0.0848703
231	Italia	SarcaGardaMincio	GardaBS	GardaDesenzano40	AL03	0.289824	-0.142187	-0.301283	0.33374	-0.23777	-1.10501	0.865614	0.194407	-1.42454	0.401783	-1.83584	0.117448	0.16633	-1.12595	-0.0384478	0.47777	-0.288599	0.23953	0.277949	0.861077	-0.0699143	-0.97515	0.416883
233	Italia	SarcaGardaMincio	Sarca_laghi	MAND	AL02	0.930863	0.395419	-0.545605	1.15498	0.203873	0.29945	0.0976646	0.0780894	-0.11199	0.205504	0.173707	-1.48483	0.844878	-0.347592	0.257609	-0.112861	0.296553	1.39024	-0.728792	-0.943111	0.569975	0.184729	0.425098
234	Italia	SarcaGardaMincio	GardaVR	GardaSaloPtaCorno17	AL03	0.48458	-0.0707798	-0.49847	0.599635	-0.152196	-0.998527	0.563101	0.25017	-0.600202	0.436775	-1.00767	-1.14425	0.610887	-0.656323	0.132977	-0.0889787	-0.367433	-0.089216	0.311285	0.844502	-0.182447	-0.621229	-0.00612433
235	Italia	SarcaGardaMincio	Mandrone	RifBedoleValGenova	kryal	1.30615	0.60578	-0.664257	1.51135	0.289733	0.49476	0.132288	0.0629249	-0.233402	0.217438	0.181456	-1.63039	1.03449	-0.319206	0.217442	0.276468	0.213548	1.12208	-0.828272	-1.43842	0.429855	0.516548	0.79378
236	Italia	SarcaGardaMincio	Carealto	carC21	kryal	1.01096	0.386189	-0.649728	1.31246	0.180429	0.134333	0.192834	0.133282	-0.181497	0.321853	0.0724006	-2.29418	1.49276	-0.508311	0.402552	-0.0105605	0.157275	1.67186	-0.937903	-1.46675	0.643717	0.558283	0.835511
237	Italia	SarcaGardaMincio	Niscli	niscN17	kryal	1.13694	0.439838	-0.714621	1.45774	0.196789	0.136947	0.230693	0.145945	-0.234463	0.359851	0.0429647	-2.57118	1.73319	-0.547922	0.433246	0.125574	0.0907331	1.6696	-1.01943	-1.74311	0.619808	0.754603	1.0481
238	Italia	SarcaGardaMincio	Carealto	carC41	kryal	1.09918	0.36402	-0.764044	1.44622	0.147194	-0.0900879	0.280474	0.195789	-0.202289	0.428809	-0.0522662	-2.90602	1.92797	-0.616205	0.49813	-0.0120963	-0.0153895	1.64185	-0.919769	-1.50553	0.573995	0.703653	0.906941
239	Italia	SarcaGardaMincio	Carealto	carC31	kryal	0.734611	0.145098	-0.603902	0.959244	0.026478	-0.424383	0.251506	0.20544	-0.0491518	0.367092	-0.188431	-2.15395	1.30404	-0.427975	0.349211	-0.250955	-0.190114	0.654542	-0.237657	-0.214808	0.142868	0.185431	0.0962207
240	Italia	SarcaGardaMincio	GardaBS	GardaToscolano12	AL03	0.687369	0.0617283	-0.596683	0.850912	-0.0608085	-0.753922	0.404902	0.241418	-0.261257	0.417175	-0.584233	-1.83754	1.09725	-0.486257	0.24302	-0.122792	-0.408905	-0.0560554	0.177416	0.460576	-0.199593	-0.167265	-0.115859
241	Italia	SarcaGardaMincio	Carealto	carC51	kryal	0.940734	0.340781	-0.611964	1.21458	0.13766	0.00420112	0.233645	0.141512	-0.220791	0.334074	-0.0416501	-2.33784	1.62569	-0.48088	0.38387	0.175118	-0.0389059	1.25368	-0.804658	-1.48053	0.430833	0.727797	0.923716
242	Italia	SarcaGardaMincio	Carealto	carC81	kryal	0.946292	0.355086	-0.566432	1.14584	0.125879	-0.0153614	0.243485	0.121902	-0.255246	0.292145	-0.115038	-1.97951	1.43412	-0.355775	0.268618	0.380975	-0.174831	0.575951	-0.542069	-1.21508	0.130217	0.689175	0.766858
244	Italia	Adige	Ortles_Careser	Careser2	kryal	2.2221	1.28368	-0.681914	1.96731	0.649101	1.61788	-0.187757	-0.131272	-0.138005	-0.0995489	0.586903	0.786688	-0.983912	0.120285	-0.250118	0.106009	0.560271	0.184356	-0.312258	-0.211628	0.119046	-0.305373	0.120803
245	Italia	SarcaGardaMincio	Cornisello	vdrV31	kryal	1.52533	0.796525	-0.617245	1.57383	0.38125	0.821996	0.0510356	-0.0113191	-0.255288	0.0986827	0.262793	-0.794565	0.453057	-0.118441	0.0236961	0.477199	0.217193	0.482493	-0.621223	-1.23646	0.175124	0.447193	0.740731
246	Italia	SarcaGardaMincio	Sarca_laghi	SGIUinout	AL08	1.2753	0.593268	-0.607654	1.42245	0.244786	0.372305	0.19799	0.0569319	-0.330459	0.215938	0.027103	-1.66324	1.27033	-0.233066	0.161422	0.703628	-0.0777541	0.422786	-0.670624	-1.62005	0.0991988	0.842395	0.970379
247	Italia	SarcaGardaMincio	GardaBS	GardaPeschiera50	AL03	0.21218	-0.103107	-0.168134	0.216953	-0.218187	-0.88399	0.778511	0.106136	-1.37519	0.265131	-1.73867	0.414215	0.257987	-0.943666	-0.114399	0.85273	-0.366089	-0.0335784	0.34302	0.779124	-0.163228	-0.897562	0.194368
248	Italia	SarcaGardaMincio	Sarca_laghi	TreLaghiPrincipale	AL02	1.42176	0.769098	-0.520731	1.40303	0.360484	0.820266	0.0304163	-0.0383657	-0.253292	0.0431865	0.235424	-0.427371	0.261053	-0.0100198	-0.059254	0.597999	0.135194	0.0526643	-0.449855	-1.08168	-0.00366603	0.450656	0.663404
249	Italia	SarcaGardaMincio	Mantova	MantovaBelfiore	AL05	0.147984	-0.172671	-0.104347	0.114539	-0.281662	-1.07828	1.10636	0.111681	-2.01238	0.249484	-2.30908	1.27121	-0.0920437	-1.3173	-0.14203	0.8595	-0.0142006	0.656953	0.0843369	0.574162	0.0133364	-0.625701	-0.246002
250	Italia	SarcaGardaMincio	Sarca_laghi	ScuroMalghette	AL02	1.24465	0.628976	-0.488781	1.28273	0.238415	0.44074	0.190325	0.00201729	-0.39601	0.125946	-0.0199605	-1.17681	1.12693	-0.0247314	0.00693768	1.16158	-0.266196	-0.432363	-0.459127	-1.69653	-0.262255	1.06365	1.02729
251	Italia	SarcaGardaMincio	Mantova	MantovaSuperiore	AL05	0.246906	-0.0580739	-0.0156543	0.150378	-0.289953	-0.940076	1.03599	-0.0124683	-1.89939	0.121807	-2.25309	1.12351	0.477478	-0.836396	-0.299222	1.67785	-0.546529	-0.569519	0.446518	0.684888	-0.341447	-0.703129	-0.236472
252	Italia	SarcaGardaMincio	Mantova	MantovaBesutti	AL05	0.200151	-0.0797355	-0.0886359	0.165677	-0.232585	-0.836942	0.825749	0.0477153	-1.5088	0.185017	-1.85639	0.702685	0.347798	-0.858957	-0.190121	1.20284	-0.441768	-0.272158	0.392632	0.726241	-0.243983	-0.815357	-0.00283317
253	Italia	SarcaGardaMincio	Mantova	MantovaPtaPrete	AL05	0.294606	0.0920498	0.135594	0.112759	-0.227316	-0.52874	0.743217	-0.168056	-1.31827	-0.09819	-1.52161	0.860786	0.808795	0.0192298	-0.378632	1.86619	-0.762692	-1.53252	0.513083	0.328706	-0.516391	-0.204183	-0.306313
254	Italia	SarcaGardaMincio	Mantova	Mantova_di_Mezzo	AL05	0.474806	0.290156	0.337459	0.127518	-0.242545	-0.310038	0.717192	-0.378291	-1.16899	-0.337983	-1.26861	0.844773	1.33272	0.85716	-0.55271	2.45917	-1.12615	-2.77805	0.660968	0.0530313	-0.773759	0.248499	-0.412027
255	Italia	SarcaGardaMincio	GardaTN	GardaRiva01	AL03	0.988626	0.276583	-0.662758	1.16728	0.0444814	-0.419168	0.359742	0.196776	-0.262291	0.386446	-0.367755	-2.22639	1.55047	-0.381402	0.264963	0.307967	-0.437938	-0.0423807	-0.136077	-0.485793	-0.191833	0.451773	0.32213
256	Italia	Adige	Tovel	Tovel12m	AL09	0.998961	0.490005	-0.40074	1.04035	0.165355	0.2602	0.203709	0.0132505	-0.368298	0.128436	-0.0906771	-1.1873	1.17661	-0.0247663	0.0247581	1.1121	-0.335732	-0.495916	-0.375001	-1.55298	-0.289507	1.03885	0.931889
257	Italia	Adige	Toblino	Toblino	AL05	1.45729	0.695206	-0.57975	1.48555	0.202535	0.230135	0.347348	0.0353922	-0.550773	0.214147	-0.230728	-1.88315	1.85758	-0.0406611	0.0530152	1.5918	-0.575673	-0.808407	-0.455464	-2.03987	-0.447106	1.41216	1.16034
258	Italia	Brenta	Caldonazzo	Caldonazzo	AL06	0.893874	0.520686	-0.0946402	0.627996	0.0626649	0.108543	0.277489	-0.0778793	-0.488198	-0.00830463	-0.319306	-0.629671	1.21986	0.326614	-0.16719	1.63051	-0.662819	-1.57792	0.0248066	-1.15785	-0.625119	0.97428	0.433042
259	Italia	Adige	Levico	Levico	AL06	0.971009	0.692422	0.249411	0.282212	-0.00826899	0.0767915	0.360228	-0.210662	-0.666766	-0.189472	-0.542935	0.108075	1.20654	0.762199	-0.420767	2.2888	-0.97666	-2.7844	0.415625	-0.815561	-0.978676	0.909426	-0.0397296
260	Europe	Germany	Kochelsee	Kochel2A	AL06	2.59951	1.62001	-0.577308	1.97981	0.827704	2.22395	-0.425268	-0.254176	2.73276e-05	-0.32867	0.817036	2.65674	-2.57708	0.426368	-0.572458	-0.26185	0.768092	-0.520806	0.23804	1.13355	-0.119674	-1.10886	-0.585133
261	Europe	Germany	Tegernsee	Tegern3A	AL06	1.70523	1.06613	-0.38387	1.31858	0.551387	1.49632	-0.285899	-0.172835	-0.00416412	-0.22969	0.567253	1.85811	-1.81729	0.303197	-0.405495	-0.18368	0.558253	-0.375666	0.17941	0.825595	-0.0869551	-0.824497	-0.440579
262	Europe	Germany	Kochelsee	Kochel3A	AL06	2.35664	1.53891	-0.313992	1.49551	0.661678	1.73307	-0.297215	-0.202041	-0.0692671	-0.249159	0.586861	1.90104	-1.73573	0.392592	-0.473379	0.139482	0.463947	-0.716125	0.167284	0.593103	-0.216712	-0.63069	-0.397883
263	Italia	Adige	Travignolo	Paneveggio	rhithral	1.15357	0.944992	0.478098	-0.029013	0.047423	0.184825	0.208696	-0.181373	-0.491031	-0.202289	-0.357238	0.510948	0.630339	0.737659	-0.454816	1.96481	-0.784332	-2.7054	0.497903	-0.454557	-0.975487	0.63102	-0.310312
266	Italia	Lazio	Bolsena	BolsenaB003	ME07	-0.327164	-0.280722	0.614651	0.112887	-0.0788458	0.0366903	1.43171	-0.610048	-0.474519	-2.26733	0.033628	0.624117	1.5421	2.95604	0.561167	-1.06862	0.335656	0.745291	-0.600986	0.431736	-0.429682	-0.208577	-0.286337
267	Europe	Germany	Tegernsee	Tegern1A	AL06	1.82517	1.5674	0.750098	-0.238583	0.218853	0.506608	-0.0331399	-0.124265	-0.221399	-0.174198	0.0014876	0.917557	-0.262761	0.567632	-0.442182	1.24073	-0.330271	-2.03653	0.408752	-0.0383182	-0.760319	0.175186	-0.437773
268	Italia	Lazio	Bolsena	BolsenaA130	ME07	-0.277715	-0.231472	0.54593	0.116491	-0.0853607	0.0316858	1.21241	-0.585152	-0.394917	-2.15923	0.000541344	0.519566	1.46565	2.92017	0.650041	-0.957966	0.250155	0.790331	-0.524039	0.550424	-0.496767	-0.559867	0.177575
269	Italia	Lazio	Bolsena	BolsenaC003	ME07	-0.281039	-0.22951	0.720483	0.215308	-0.275579	0.0330112	1.27592	-0.903841	-0.462347	-2.11276	-0.123384	0.643059	1.79255	3.25129	0.371196	-0.690939	0.0552555	0.331789	-0.439971	0.66629	-0.13329	-0.505389	0.117192
270	Italia	Lazio	Bolsena	BolsenaD015	ME07	-0.345664	-0.268706	0.707954	0.176008	-0.116421	0.0493658	1.44586	-0.776752	-0.441646	-2.75397	-0.0342207	0.568063	1.78926	3.67978	0.905428	-1.08993	0.217686	0.997043	-0.564467	0.791726	-0.657018	-1.00923	0.66949
271	Italia	Lazio	Bolsena	BolsenaD005	ME07	-0.33702	-0.225407	0.592951	0.143519	0.0359177	0.0700709	1.20133	-0.532577	-0.261951	-2.55631	0.0171844	0.271475	1.17072	2.84198	1.09593	-0.945467	0.188152	1.14368	-0.379796	0.668287	-0.831837	-1.21995	1.15749
272	Italia	Marche	Bidente	Bidente	rhithral	0.414172	0.28126	0.469626	0.161053	-0.293154	-0.158273	0.693253	-0.579972	-0.928151	-0.536233	-0.954067	0.763339	1.54866	1.44274	-0.575744	2.19915	-1.09928	-2.82628	0.568002	0.0387217	-0.571838	0.355563	-0.377566
273	Italia	Lazio	Mignone	Mignone05	rhithral	-0.580869	-0.267573	0.739017	0.154429	0.470596	0.240275	1.37855	-0.19556	0.0703753	-2.93495	0.130506	-0.297411	0.0463245	1.35939	1.28889	-0.740222	0.151794	1.23328	-0.0827838	0.332371	-0.954	-1.13548	1.39508
275	Italia	Lazio	Mignone	Mignone03	rhithral	-0.653335	-0.240198	0.867789	0.269174	0.506279	0.188895	1.25826	-0.294177	0.10678	-3.07362	0.139573	-0.412092	-0.191439	1.25338	1.82708	-0.579882	0.0467647	1.25831	0.124724	0.324435	-0.954586	-1.28413	1.73316
276	Italia	Lazio	Mignone	Mignone01	rhithral	-0.571995	-0.266378	0.788398	0.200203	0.399142	0.186385	1.3962	-0.338825	-0.00176998	-3.24175	0.120915	-0.22664	0.274882	1.95916	1.69685	-0.862661	0.148728	1.49416	-0.0887584	0.499817	-1.15433	-1.53846	1.89238
277	Italia	Lazio	Vico	VicoA003	ME07	-0.399023	-0.224559	0.614716	0.150111	0.179847	0.108402	1.18627	-0.408734	-0.136981	-2.69307	0.0614506	0.0433153	0.731993	2.34127	1.32488	-0.878282	0.167703	1.28921	-0.238857	0.581222	-0.979159	-1.37741	1.52507
278	Italia	Lazio	Bracciano	Bracciano	ME07	-0.667069	-0.140482	0.875406	0.373977	0.52543	0.116811	0.751201	-0.268947	0.205573	-2.17825	0.120308	-0.5356	-0.707916	0.173285	1.73363	-0.0171298	-0.141028	0.581189	0.404664	0.0564071	-0.385624	-0.627879	1.06291
279	Italia	Lazio	Bracciano	BraccianoA	ME07	-0.972987	-0.0892053	1.25195	0.638952	0.763922	0.101178	0.529615	-0.343165	0.383711	-2.00259	0.138557	-0.826601	-1.42407	-0.846943	2.09077	0.524068	-0.35774	0.0300433	0.751191	-0.182451	0.102826	-0.0868113	0.548939
280	Italia	Tevere	TeverePG	TevUmb	potamal	0.0892	0.0533537	0.558574	0.222634	-0.394504	-0.0587555	0.679828	-0.807828	-0.581521	-0.716433	-0.566547	0.621589	1.47347	1.80258	-0.449306	1.07568	-0.680258	-1.65572	0.235263	0.304598	0.0929315	0.0922754	-0.206511
281	Italia	PoWest	Podelta	PoPntelgSc	potamal	0.804696	0.597284	0.463034	0.111297	-0.167676	-0.100293	0.596184	-0.405871	-0.981708	-0.391457	-0.965452	0.695756	1.47388	1.1886	-0.620583	2.7862	-1.27411	-3.52292	0.704793	-0.34081	-1.05339	0.678363	-0.405882
282	Italia	Tevere	TeverePG	TevSQui	potamal	-0.177979	-0.130594	0.872984	0.378533	-0.635641	0.0255114	0.91044	-1.31626	-0.431308	-1.11173	-0.370331	0.662733	1.78747	2.6205	-0.445135	0.232851	-0.418131	-0.870467	-0.0519922	0.632005	0.747515	-0.15339	-0.0687826
283	Europe	Austria	HintersteinerSee	Hintersteiner1A	AL05	1.50012	1.56751	1.26181	-1.24175	0.0605045	-0.0692263	-0.105937	0.0354297	0.07126	0.000271805	0.0265341	0.204721	-0.14874	0.143513	-0.141782	0.344013	-0.0931189	-0.695617	0.124158	0.0191217	-0.283915	0.045772	-0.180936
284	Europe	Germany	LangbrgnerSee	Langburgner3A	AL05	2.0169	2.38808	2.34836	-2.73304	-0.0407094	-0.60018	-0.223921	0.192601	0.369941	0.159642	0.0578649	-0.351031	-0.110942	-0.182494	0.0699509	-0.345498	0.0876285	0.275483	-0.103325	0.0895638	0.0590228	-0.0628594	0.00519104
285	Italia	Tevere	EUR	VBqualRoma	krenal	-1.02958	-0.0329423	1.19564	0.599035	0.876033	0.169744	0.499557	-0.112508	0.458451	-1.815	0.105125	-0.920088	-1.51785	-1.30867	1.13109	0.588014	-0.482831	-0.194365	0.97865	-0.362563	0.343544	0.284868	0.091937
286	Italia	Tagliamento	Tagliamento	Tagliam4Spilimbergo	potamal	1.0348	0.882633	0.568941	-0.167016	-0.0191352	0.064715	0.274082	-0.218728	-0.563024	-0.243753	-0.486478	0.591987	0.771993	0.842687	-0.494829	2.13072	-0.903933	-2.95831	0.591814	-0.364725	-1.03054	0.623136	-0.42491
288	Europe	Austria	Austria	WeisL01	AL09	1.32402	1.23483	0.840043	-0.555901	0.0506672	0.106186	0.0874361	-0.117083	-0.302537	-0.163095	-0.226951	0.586523	0.29025	0.628007	-0.414228	1.59373	-0.62364	-2.44338	0.507531	-0.232714	-0.924016	0.457973	-0.473564
289	Italia	Marche	PotenzaMC	Potenza02	rhithral	-0.306598	-0.183355	1.00338	0.536419	-0.91641	0.107563	0.483112	-1.62207	-0.0499406	-0.211992	-0.191437	0.395964	1.18939	1.61557	-0.858292	-0.0480351	-0.282377	-0.512664	-0.0244369	0.583117	1.66619	-0.0385236	-0.028631
290	Italia	Tevere	Velino	Pietrasecca	krenal	-1.23615	-0.0502697	1.68572	0.983196	0.851881	-0.010979	0.118491	-0.655756	0.467717	-1.38509	0.162874	-0.882812	-1.8631	-1.47346	2.97558	1.01179	-0.363615	-0.531284	0.610669	-0.203831	0.470456	0.293357	0.0392953
291	Italia	Marche	PotenzaMC	Potenza03	rhithral	-0.563991	-0.301613	1.56008	0.922171	-1.55229	0.239962	0.248242	-2.52911	0.313058	0.597241	-0.082121	0.255094	0.939129	1.08831	-1.49609	-0.342846	-0.214783	-0.285431	-0.0143872	0.66779	2.86902	0.0612313	0.00568526
292	Italia	Sicilia	CataniafCaldo	Caldo	potamal	-1.45203	0.0809549	1.12842	0.369005	1.54382	0.612204	1.18127	0.89746	0.766656	-2.77864	0.0152427	-1.43513	-1.66923	-2.1629	-2.44998	0.245967	-0.917851	-0.138449	1.93598	-0.86722	0.573702	0.847096	-0.526244
293	Italia	Marche	PotenzaMC	Potenza04	rhithral	-0.60418	-0.340532	1.62722	0.981882	-1.89644	0.375937	0.0742938	-2.35407	0.419366	0.848801	-0.0266323	0.163129	0.73531	0.751753	-1.65492	-0.453881	-0.176225	-0.163057	0.00138221	0.722067	3.8241	0.152223	0.0428818
294	Italia	Marche	Aso	Aso01	rhithral	-0.694421	-0.280142	1.67299	1.0513	-1.26003	0.132632	-0.0235606	-2.92525	0.590082	1.20029	0.0685999	-0.0278766	0.111926	-0.112861	-1.16007	-0.402701	0.0253963	0.143525	-0.031814	0.133331	0.619038	0.0110868	-0.00390722
295	Italia	AternoPescara	Aterno	Aterno	rhithral	-0.873873	-0.0790693	1.34933	0.822122	0.32367	-0.0350653	-0.0286919	-1.01121	0.403959	-0.490417	0.132601	-0.571573	-1.31745	-1.14508	2.12233	0.723089	-0.198418	-0.425019	0.328922	-0.151931	0.271177	0.266381	-0.0768628
296	Europe	Austria	TraunSee	Traun	AL06	2.21608	2.74775	2.86837	-3.47774	-0.098247	-0.88904	-0.286174	0.280153	0.541423	0.254325	0.079032	-0.696732	-0.0890558	-0.400156	0.215097	-0.832001	0.226195	1.00487	-0.273901	0.143898	0.334475	-0.158758	0.166221
297	Italia	AternoPescara	Aterno	Vetoio	krenal	-0.855565	-0.111207	1.46518	0.925108	0.0201499	-0.0528609	-0.149344	-1.50602	0.448499	0.086113	0.133763	-0.444034	-1.11924	-1.07049	1.77529	0.588629	-0.0960324	-0.393461	0.138329	-0.113465	0.138802	0.255743	-0.16654
298	Europe	Austria	AltausseerSee	AltaL03	AL06	2.47416	3.04699	3.15939	-3.80379	-0.1059	-0.958562	-0.301064	0.293965	0.557234	0.25917	0.0643802	-0.697461	-0.0606056	-0.364537	0.188337	-0.705545	0.162291	0.762642	-0.220562	0.115527	0.221923	-0.0928267	0.0937801
299	Italia	Marche	PotenzaMC	Potenza05	rhithral	-0.441902	-0.312258	1.23407	0.736248	-2.03505	0.54435	-0.0657025	-1.08628	0.285229	0.575303	-0.019965	0.114374	0.575014	0.59859	-1.35829	-0.388113	-0.169315	-0.149201	0.0227996	0.754222	4.54729	0.231484	0.0807665
300	Italia	Marche	PotenzaMC	Potenza06	rhithral	-0.396168	-0.340503	1.14507	0.674313	-2.49732	0.782158	-0.196723	-0.192633	0.218523	0.417358	-0.0179085	0.0801895	0.475887	0.509766	-1.19537	-0.35833	-0.167895	-0.146619	0.0310394	0.794644	5.10049	0.286632	0.108227
301	Italia	Marche	Aso	Aso02	rhithral	-0.842627	-0.380765	2.12166	1.31182	-1.8455	0.251835	0.0555428	-3.58087	0.664752	1.34695	0.0320908	0.0764262	0.496276	0.346855	-1.73629	-0.531912	-0.0741118	0.0123678	-0.0287458	0.454183	2.18554	0.0634096	0.00897126
303	Italia	Marche	PotenzaMC	Potenza07	potamal	-0.364326	-0.370105	1.0878	0.631944	-2.97598	1.02796	-0.33055	0.706645	0.15189	0.241754	-0.0161566	0.0357667	0.324794	0.369011	-0.90864	-0.292854	-0.142982	-0.128678	0.0246265	0.717368	4.7562	0.282142	0.112528
304	Italia	Marche	PotenzaMC	Potenza08	potamal	-0.345021	-0.402173	1.06136	0.608744	-3.47423	1.2805	-0.465411	1.59259	0.0881363	0.0584941	-0.0148209	-0.0155787	0.136482	0.190845	-0.530305	-0.200073	-0.0983146	-0.0981484	0.00459761	0.535606	3.57786	0.218978	0.0927763
305	Italia	AternoPescara	Aterno	Veraspring01	krenal	-1.04023	-0.161947	1.92991	1.25303	-0.330906	-0.073733	-0.326024	-2.35534	0.576985	0.795233	0.149971	-0.343063	-0.978339	-1.06037	1.46238	0.44269	0.0246133	-0.36801	-0.102216	-0.0518743	-0.0264751	0.226961	-0.264464
306	Europe	Austria	VordererLangbathsee	VLanL03	AL06	2.62915	3.33672	3.58104	-4.42461	-0.14842	-1.19996	-0.370284	0.379894	0.741787	0.359384	0.113401	-1.04983	-0.102756	-0.635342	0.365011	-1.37584	0.394444	1.81572	-0.469862	0.221897	0.649051	-0.290054	0.353163
307	Italia	Marche	PotenzaMC	Potenza09	potamal	-0.337542	-0.438586	1.06609	0.604829	-4.00372	1.54235	-0.601407	2.45773	0.0293098	-0.123986	-0.0139851	-0.0706015	-0.0726878	-0.00821521	-0.098961	-0.0909534	-0.0401413	-0.0594507	-0.0260408	0.278524	1.76872	0.109106	0.0530932
308	Europe	Austria	FaakerSee	FaakL02	AL06	1.54765	1.85787	1.881	-2.20426	-0.060267	-0.528203	-0.144605	0.141541	0.241585	0.107456	-0.0155335	-0.267387	0.0557362	-0.0528924	0.0101647	0.0290528	-0.0883493	-0.258033	0.0364477	-0.0240077	-0.163596	0.11439	-0.117312
309	Italia	Marche	PotenzaMC	Potenza10	potamal	-0.341931	-0.481079	1.10336	0.620848	-4.57178	1.81372	-0.737399	3.28697	-0.0221595	-0.295635	-0.0137155	-0.125326	-0.28267	-0.207947	0.33758	0.0206592	0.0229092	-0.018508	-0.062412	-0.0105447	-0.344798	-0.025827	0.00202614
310	Italia	Marche	PotenzaMC	Potenza11	potamal	-0.35765	-0.530393	1.17186	0.655773	-5.17626	2.09145	-0.871164	4.06351	-0.0646173	-0.447802	-0.0139941	-0.175935	-0.474525	-0.389387	0.734213	0.121661	0.0820318	0.0188853	-0.0988582	-0.285684	-2.40076	-0.160443	-0.0499198
311	Europe	Austria	FaakerSee	FaakS03	AL06	1.19397	1.25722	1.07375	-1.04014	-0.00018769	-0.128777	0.00397881	-0.0174251	-0.0970533	-0.0608622	-0.137454	0.253631	0.206171	0.364415	-0.24603	1.01517	-0.433342	-1.6631	0.354635	-0.176237	-0.676113	0.363671	-0.376771
313	Italia	Marche	PotenzaMC	Potenza12	potamal	-0.385552	-0.588472	1.27363	0.710368	-5.82354	2.37536	-1.0016	4.77523	-0.0965377	-0.572725	-0.0148069	-0.218941	-0.630692	-0.534941	1.04891	0.19979	0.128766	0.0472353	-0.129705	-0.50205	-4.03932	-0.268937	-0.0918476
314	Italia	Marche	PotenzaMC	Potenza13	potamal	-0.284854	-0.438557	0.941459	0.524054	-4.34852	1.7775	-0.752033	3.60872	-0.077881	-0.442863	-0.010744	-0.167653	-0.491445	-0.420495	0.832542	0.163774	0.104325	0.0416022	-0.100138	-0.416426	-3.31716	-0.220431	-0.076673
315	Italia	Abruzzo	Tordino	Tord03co	rhithral	-1.04933	-0.364418	2.40216	1.5284	-1.51476	0.111698	-0.125373	-4.1568	0.892358	1.77932	0.144951	-0.156304	-0.2286	-0.64445	-1.19162	-0.486416	0.137984	0.336559	-0.0627938	-0.116696	-0.710014	-0.0438311	-0.019145
316	Europe	Austria	VordererLangbathsee	VLanL02080625	AL06	1.69811	2.16798	2.34449	-2.9116	-0.102126	-0.801591	-0.244796	0.254232	0.497373	0.242666	0.0780998	-0.719667	-0.0674208	-0.44238	0.258099	-0.968263	0.282444	1.30455	-0.333032	0.153754	0.473785	-0.210449	0.262225
317	Europe	Austria	FaakerSee	FaakL01	AL06	1.34232	1.53352	1.46745	-1.62115	-0.0343917	-0.335622	-0.0690753	0.0630643	0.0701675	0.0219731	-0.078449	-0.00520092	0.142174	0.165538	-0.123045	0.563306	-0.2823	-1.03947	0.21862	-0.116303	-0.461448	0.268582	-0.277458
318	Italia	Abruzzo	Tordino	Tord06mo	rhithral	-0.80424	-0.317926	1.92505	1.23553	-1.31465	0.0680122	-0.0981553	-3.87903	0.870802	1.92221	0.167727	-0.16418	-0.270212	-0.928137	-1.8456	-0.819236	0.344521	0.956086	-0.0372707	-0.660417	-3.76171	-0.340377	0.156851
319	Italia	Abruzzo	Tordino	Tord07va	rhithral	-0.85195	-0.361157	2.09113	1.34847	-1.48988	0.0604226	-0.105084	-4.55459	1.04392	2.40429	0.21519	-0.203342	-0.350375	-1.27922	-2.59493	-1.17746	0.533579	1.50749	-0.0312043	-1.10964	-6.31343	-0.585287	0.293808
320	Europe	Austria	VordererLangbathsee	VLanL01080625	AL06	1.97183	2.48355	2.64401	-3.24618	-0.105329	-0.865959	-0.266715	0.271176	0.524406	0.251717	0.074266	-0.723241	-0.0647702	-0.421937	0.237963	-0.89001	0.243631	1.13181	-0.297534	0.141555	0.390295	-0.170167	0.204638
321	Italia	Sangro	Sangro	PNA05	rhithral	-1.20324	0.0687938	1.67599	1.12381	0.882184	-0.257703	-0.61566	-0.483775	0.218136	-0.132976	0.126607	-0.430717	-1.45549	-1.15888	3.74881	1.20492	-0.0495841	-0.993353	-0.270827	0.133421	0.669004	0.352273	-0.422101
322	Italia	Sangro	Sangro	PNA04fontanaSS84	krenal	-1.29175	0.139282	1.774	1.24969	1.00725	-0.375931	-0.962054	-0.341164	0.108132	0.337392	0.111952	-0.254236	-1.30958	-1.02499	4.14749	1.29678	0.0800581	-1.18963	-0.647285	0.28799	0.755382	0.358009	-0.595357
325	Italia	AternoPescara	Scanno	PNA08Scanno	ME04	-1.50837	0.148809	2.11262	1.48729	1.04852	-0.422266	-1.11231	-0.602992	0.162141	0.537421	0.129764	-0.269129	-1.42308	-1.1451	4.43289	1.36885	0.106774	-1.26639	-0.725959	0.308864	0.750892	0.380716	-0.646086
326	Italia	Abruzzo	Tordino	Tord10SS	rhithral	-0.624632	-0.270946	1.54334	0.99607	-1.1138	0.0409049	-0.0768554	-3.43669	0.791514	1.84467	0.166304	-0.155294	-0.270773	-1.00536	-2.04892	-0.933988	0.430527	1.22119	-0.0200136	-0.910925	-5.17744	-0.481979	0.24594
327	Italia	AternoPescara	Tasso	PNA11	rhithral	-1.15071	0.19552	1.49239	1.09331	0.996407	-0.388923	-1.0317	-0.00066644	-0.02453	0.52666	0.067044	-0.0592433	-0.841381	-0.609045	3.30533	0.986857	0.143182	-0.968373	-0.719528	0.326565	0.587642	0.221515	-0.488373
328	Italia	AternoPescara	Tasso	PNA10	rhithral	-1.53365	0.352621	1.8581	1.40799	1.40484	-0.546138	-1.50727	0.338657	-0.155683	0.898492	0.0430477	0.110961	-0.627395	-0.368913	3.36027	0.918529	0.237938	-0.97145	-0.95616	0.446257	0.528491	0.117432	-0.454457
329	Italia	AternoPescara	Pescara	Gizio	rhithral	-0.975341	-0.0156615	1.56897	1.06295	0.255671	-0.194507	-0.554961	-1.2042	0.299358	0.541316	0.114438	-0.248919	-0.980964	-0.911668	2.40712	0.749145	0.0547459	-0.676768	-0.338092	0.0974213	0.300984	0.26489	-0.3941
330	Italia	Sangro	Sangro	PNA13	rhithral	-1.56085	0.576268	1.54982	1.28522	1.66568	-0.614278	-1.79442	1.22769	-0.445509	1.20228	-0.0589231	0.498748	0.391241	0.56545	1.22145	0.115405	0.311106	-0.312271	-0.898828	0.455043	0.0405367	-0.238588	-0.035967
331	Italia	Sangro	Sangro	PNA07Scontrone	ME04	-2.56078	1.19151	2.12854	1.90769	2.91674	-1.01972	-3.0985	2.87548	-0.984058	2.13392	-0.20271	1.15629	1.68524	1.8451	-0.658399	-0.74421	0.505554	0.300721	-1.16169	0.635591	-0.493377	-0.713061	0.419505
333	Italia	Sangro	Zittola	ZittF1	rhithral	-1.87154	0.908949	1.48071	1.35225	2.14073	-0.736553	-2.25655	2.20617	-0.74381	1.54652	-0.161703	0.874415	1.3583	1.44911	-0.903171	-0.676055	0.350173	0.343758	-0.752546	0.42175	-0.434069	-0.543196	0.366901
335	Italia	Sangro	Zittola	ZittC2	rhithral	-2.54135	1.28913	1.86886	1.73652	2.81946	-0.927996	-2.88693	2.94857	-0.948996	1.88313	-0.217453	1.08451	1.75323	1.8217	-1.61968	-0.95573	0.359315	0.537713	-0.699679	0.412401	-0.564047	-0.600521	0.45377
336	Italia	Sangro	Sangro	Sangr011	potamal	-1.86991	0.908066	1.47962	1.3512	2.13893	-0.735986	-2.25474	2.20417	-0.74319	1.54537	-0.161548	0.873711	1.35705	1.44786	-0.901539	-0.675272	0.349996	0.343248	-0.752293	0.421574	-0.433623	-0.542819	0.366547
337	Italia	Molise	Occhito	Occhito	ME04	-1.91916	1.16828	0.854787	0.903777	1.71368	-0.390757	-1.38777	1.88321	-0.419408	0.475588	-0.137162	0.333764	0.77552	0.618529	-2.40005	-0.715605	-0.199204	0.558805	0.723763	-0.32055	-0.22717	0.148519	0.0847854
400						north_south	west east	noth east- south east	noth east- south east

## Sheet: mem.gab full matrix
seq	MEM1	MEM2	MEM3	MEM4	MEM5	MEM6	MEM7	MEM8	MEM9	MEM10	MEM11	MEM12	MEM13	MEM14	MEM15	MEM16	MEM17	MEM18	MEM19	MEM20	MEM21	MEM22	MEM23	MEM24	MEM25	MEM26	MEM27	MEM28	MEM29	MEM30	MEM31	MEM32	MEM33	MEM34	MEM35	MEM36	MEM37	MEM38	MEM39	MEM40	MEM41	MEM42	MEM43	MEM44	MEM45	MEM46	MEM47	MEM48	MEM49
2	-0.531661	-0.701439	0.177092	-0.769298	1.03386	1.6054	1.877	0.693838	1.18436	0.541648	-0.196774	-0.513556	0.0499784	-0.905423	-1.06773	0.456731	0.700215	-1.14169	-2.59149	1.36814	-0.0771174	-1.1519	0.426628	-2.28434	1.28678	-0.837613	0.0329498	-0.0377448	-0.327872	1.95527	0.315797	-0.192313	-0.904354	0.6426	-1.47976	0.792913	-0.1435	0.459471	-1.63095	-0.483716	1.48667	0.634491	-0.872508	0.816401	-1.21962	0.716595	-0.0376832	2.30375	-0.982204
5	-0.823296	-1.07655	0.272672	-1.1749	1.58348	2.44239	2.8339	1.04501	1.77196	0.804566	-0.291501	-0.756176	0.0664811	-1.30931	-1.53816	0.645148	0.986471	-1.61075	-3.63517	1.91709	-0.108894	-1.58466	0.579417	-3.04489	1.71222	-1.11195	0.0381339	-0.0443041	-0.426896	2.5196	0.406054	-0.239786	-1.14661	0.817968	-1.81335	0.968844	-0.170993	0.545062	-1.91665	-0.561748	1.7082	0.724667	-0.979996	0.904181	-1.34533	0.782371	-0.0403858	2.45864	-1.02098
6	-1.05279	0.184151	0.719167	0.288374	1.08145	0.335188	0.607768	0.747539	0.437676	-1.76202	-0.00441956	-0.908248	-1.02551	-1.39948	-2.04405	0.0754975	-0.702993	0.0049199	1.5849	-0.730563	0.397491	0.704528	-0.403724	0.386384	-1.20193	0.124312	-0.465358	0.321801	-0.00609594	-0.448714	-0.351715	-0.371863	0.095551	-0.256551	0.646104	-0.0650545	-0.491022	-0.109173	0.792352	0.315523	-1.631	0.552694	-0.579804	-0.98262	-1.58137	-0.133999	0.764485	0.683895	-0.795611
7	-1.47686	0.869313	0.59945	0.599744	1.28346	-0.177565	-0.752771	1.38962	-0.185128	-0.106684	-0.0943433	0.0103208	0.302558	0.080359	-2.35322	-0.516747	-0.370623	0.460001	1.10236	-0.517812	-0.0575576	0.38238	-0.0689148	1.44259	-1.3241	1.20625	-0.728637	1.0467	-1.14202	2.68468	-0.169258	-1.30488	-0.781296	0.37535	-0.617632	-0.171752	0.751583	-0.00592884	-0.11248	-0.0252484	-0.0353378	0.0857982	-0.143273	-0.831242	-2.27662	0.661212	-0.842069	-0.530132	0.354796
8	-1.70241	0.968952	0.604118	0.559295	1.38747	-0.0297722	-0.427373	1.42296	-0.012885	-0.698342	-0.0848147	-0.304098	-0.0790747	-0.419536	-2.92685	-0.459824	-0.617396	0.455209	1.67937	-0.794306	0.0926159	0.663946	-0.227384	1.73301	-1.93299	1.40259	-1.01566	1.33727	-1.33648	3.03765	-0.359407	-1.77816	-0.944587	0.363259	-0.619044	-0.297307	1.00353	-0.0582236	0.113471	0.0472678	-0.457148	0.256176	-0.318666	-1.0373	-2.61315	0.613972	-0.601284	-0.333873	0.124934
9	-1.35345	0.421486	0.772811	0.397819	1.2983	0.273117	0.392759	1.03335	0.365281	-1.69231	-0.027935	-0.857162	-0.892951	-1.31141	-2.59595	-0.0703698	-0.783458	0.140862	1.85765	-0.864498	0.368332	0.806056	-0.416027	0.87063	-1.63594	0.546179	-0.720313	0.699351	-0.428392	0.580941	-0.420668	-0.894681	-0.222406	-0.105749	0.357692	-0.156515	-0.0932581	-0.115293	0.736751	0.294591	-1.59913	0.577833	-0.626621	-1.24012	-2.34045	0.102611	0.462791	0.488602	-0.668373
10	-1.90671	1.4225	0.251317	0.515993	1.17653	-0.14	-0.73976	1.36252	-0.177754	-0.0993294	-0.0992774	0.010647	0.325258	0.091475	-2.55735	-0.573513	-0.414513	0.519031	1.24855	-0.590265	-0.0687267	0.448836	-0.0809604	1.80823	-1.662	1.54406	-0.948475	1.38317	-1.52738	3.69703	-0.240389	-1.86242	-1.13333	0.549057	-1.08443	-0.323907	1.53507	-0.00903621	-0.38633	-0.174754	0.7111	-0.139908	0.14565	0.085279	-0.31387	0.371681	-0.697901	-0.54631	0.524583
11	-1.78485	1.77133	-0.540211	0.0953473	0.377451	0.00726113	-0.329408	0.608654	-0.0663404	-0.0436884	-0.0562312	-0.00130215	0.183267	0.0526336	-1.55728	-0.364143	-0.269355	0.33623	0.824397	-0.392355	-0.0476625	0.315549	-0.0587697	1.38826	-1.28297	1.21598	-0.765769	1.13437	-1.26735	3.16473	-0.214682	-1.6577	-1.0227	0.498483	-1.13932	-0.358283	1.77295	-0.00939631	-0.540892	-0.278852	1.31637	-0.363135	0.453078	1.28628	2.56598	-0.258867	-0.0487754	-0.207622	0.394627
15	-1.97582	2.33784	-1.26285	-0.228528	-0.218866	0.136545	-0.0343314	0.0551837	0.0270494	0.00296449	-0.0259149	-0.0155058	0.0649718	0.0202876	-0.76672	-0.200735	-0.145591	0.172378	0.440494	-0.202872	-0.0305752	0.180529	-0.036013	0.8857	-0.821002	0.785572	-0.511675	0.764024	-0.854774	2.17764	-0.150334	-1.16897	-0.72621	0.360102	-0.890052	-0.287125	1.47042	-0.00838988	-0.497578	-0.269983	1.34431	-0.403624	0.534446	1.74636	3.87672	-0.66221	0.502398	0.163984	0.102202
19	-2.91717	3.90243	-2.65496	-0.734749	-1.09096	0.36349	0.356119	-0.690682	0.172466	0.0734212	0.00866353	-0.0439566	-0.0976316	-0.0236215	0.207784	-0.0106788	0.0105896	-0.0465145	-0.0680605	0.0608917	-0.0121357	-0.00663367	-0.00537532	0.163071	-0.151516	0.142174	-0.130437	0.194763	-0.204496	0.556761	-0.0370517	-0.322914	-0.201989	0.117901	-0.336646	-0.113549	0.666087	-0.00664585	-0.284409	-0.165543	0.890669	-0.292519	0.435019	1.62285	3.9846	-0.906956	1.01371	0.591421	-0.347639
20	-3.16836	4.36427	-3.10477	-0.909538	-1.4017	0.440999	0.502814	-0.971442	0.225897	0.100015	0.0231268	-0.0540577	-0.164104	-0.0417726	0.629748	0.0751975	0.0810444	-0.143695	-0.297401	0.178894	-0.00285893	-0.094101	0.00951299	-0.198445	0.184147	-0.182585	0.0672342	-0.102108	0.134621	-0.301423	0.0235839	0.133513	0.0821925	-0.0158314	-0.0119374	-0.00968396	0.165725	-0.00507843	-0.135578	-0.0885122	0.531866	-0.194075	0.326009	1.35271	3.55802	-0.938706	1.19283	0.775881	-0.582759
22	-2.69746	3.74194	-2.69137	-0.799091	-1.24154	0.385214	0.454142	-0.876524	0.200591	0.0895335	0.0228994	-0.0472237	-0.152847	-0.0392368	0.631732	0.0851768	0.085853	-0.144555	-0.30713	0.179218	0.000283064	-0.101589	0.0120256	-0.267202	0.248156	-0.244192	0.113652	-0.172038	0.21134	-0.505743	0.0377912	0.249191	0.154769	-0.0547093	0.0979685	0.027293	-0.0409904	-0.00343506	-0.0510411	-0.0393089	0.268422	-0.107227	0.200246	0.885419	2.4227	-0.684844	0.914631	0.616727	-0.493684
24	-3.85207	5.337	-3.82924	-1.13344	-1.75883	0.548234	0.641435	-1.23934	0.285271	0.127316	0.0319559	-0.0675914	-0.217005	-0.0556877	0.890374	0.119047	0.12169	-0.205938	-0.43798	0.256581	0.000249464	-0.146622	0.0175457	-0.400729	0.37314	-0.370368	0.178542	-0.272904	0.335048	-0.823712	0.062685	0.422242	0.264989	-0.100474	0.235342	0.0746897	-0.268355	-0.00366253	0.03761	0.016757	-0.0485986	0.0111508	0.0386834	0.217229	0.760705	-0.267916	0.404958	0.293053	-0.248927
25	-3.0334	4.25931	-3.12355	-0.949623	-1.49695	0.453325	0.566931	-1.09319	0.24359	0.110489	0.033313	-0.0556152	-0.203907	-0.0531941	0.955244	0.152315	0.143082	-0.223675	-0.497159	0.27768	0.00864789	-0.179629	0.0261649	-0.642953	0.599887	-0.594104	0.341175	-0.522072	0.615123	-1.58466	0.118256	0.864026	0.545593	-0.247277	0.69878	0.2362	-1.18534	0.00291555	0.452854	0.272702	-1.48884	0.522527	-0.719075	-2.81636	-6.87896	1.62434	-1.8823	-1.14097	0.774445
27	-2.21852	3.12592	-2.30802	-0.707671	-1.12038	0.335577	0.428868	-0.825884	0.181706	0.0827481	0.0263423	-0.0408106	-0.156062	-0.0408966	0.758103	0.125837	0.11584	-0.177522	-0.398739	0.2199	0.00859151	-0.146324	0.0221575	-0.550515	0.513735	-0.508318	0.299625	-0.458409	0.536845	-1.39131	0.103464	0.764364	0.482938	-0.223475	0.642084	0.218121	-1.12005	0.00381318	0.44357	0.268542	-1.47672	0.519728	-0.728817	-2.87137	-7.07217	1.69287	-1.98651	-1.21677	0.839503
35	-0.300646	-0.957613	-0.27154	-1.18511	0.962371	2.11409	0.813589	0.339466	1.56986	1.92372	-2.22279	-0.452575	-0.339793	1.2322	0.368354	0.518768	-0.145338	0.400513	-1.04776	0.27633	-0.133167	0.154236	-0.0990325	2.05322	-1.23812	-0.173754	0.586531	0.618232	-0.0904987	-0.411569	0.297336	-0.466663	1.41411	0.225302	1.40081	-0.692526	0.0789058	-0.615242	-0.195505	-0.0150271	-0.10725	0.420997	0.143234	0.00263872	-0.178093	-1.20412	0.243026	-0.810816	-0.490562
37	-0.466815	-0.919483	-0.0464096	-1.08877	1.09978	2.04439	1.51231	0.577748	1.47081	1.38791	-1.25316	-0.597655	-0.220905	0.214745	-0.455988	0.693164	0.261202	-0.345952	-2.23768	1.07066	-0.141149	-0.573921	0.127177	-0.129388	0.0469269	-0.580773	0.405513	0.450245	-0.288995	1.01789	0.409235	-0.545026	0.676099	0.62032	0.172943	0.0793538	-0.0207739	-0.176057	-1.15035	0.373036	0.797643	1.24476	0.150233	0.763586	-1.10476	-0.965109	0.278246	0.674434	-0.446344
40	-0.490846	-1.37012	-0.319355	-1.68407	1.40145	2.95419	1.37384	0.550724	2.05615	2.57479	-2.64857	-0.785966	-0.55641	1.48016	0.154466	1.03043	-0.184001	0.469449	-2.09086	0.864361	-0.223247	-0.0157132	-0.175517	2.06532	-1.21516	-0.347021	0.788554	0.954266	-0.257186	0.103624	0.504714	-0.887934	2.22141	0.599488	1.72528	-0.586204	0.0950756	-0.743392	-0.633569	1.09874	0.116494	1.64384	1.01671	0.619894	-0.860856	-2.23217	0.49661	-0.763224	0.0648789
41	-1.15849	-0.119128	0.926292	0.134044	1.38575	0.772473	1.51587	0.851326	0.863131	-2.81702	0.00393867	-1.4734	-1.60673	-2.23792	-2.79499	0.235273	-0.804773	-0.271402	1.54698	-0.698482	0.579142	0.738128	-0.654964	-1.35462	-0.611564	-1.5005	-0.1423	-0.557618	1.39058	-3.9072	-0.645574	0.700836	0.989662	-0.838842	0.964036	-0.801112	0.320455	-0.228201	0.958612	0.414279	-0.968003	-0.799867	1.19118	-0.751358	2.07117	-1.68306	0.00379866	0.870049	-1.3898
42	-0.798466	-0.0880521	0.643371	0.0903174	0.967321	0.54013	1.07465	0.604482	0.614962	-2.03871	0.00352384	-1.07269	-1.1821	-1.65587	-2.07693	0.180758	-0.61025	-0.20295	1.18715	-0.542334	0.448579	0.577638	-0.515182	-1.08803	-0.489642	-1.20972	-0.112046	-0.460222	1.14107	-3.23058	-0.541671	0.581671	0.826477	-0.708594	0.834036	-0.705879	0.282501	-0.204243	0.878591	0.383096	-0.902994	-0.758419	1.12792	-0.716475	1.9955	-1.64911	0.00354323	0.871663	-1.42786
43	-0.291068	-0.902198	-0.263987	-1.11485	0.77054	1.66987	0.598928	0.23313	0.789123	1.5883	-1.15837	-0.64505	-0.624973	1.18585	0.0201799	1.09604	-0.489324	0.802548	-1.24402	0.759964	-0.184666	0.197519	-0.423694	1.10965	-0.541336	0.0599941	0.395029	0.756841	-0.204341	0.181451	0.266239	-0.800695	2.16879	0.475614	1.26838	-0.0540486	0.0992911	-0.378676	0.0359816	2.58158	-0.338143	1.98507	2.18919	0.752535	-0.58574	-1.93299	0.407026	-0.879214	1.75981
44	-0.221212	-0.794678	-0.294099	-0.976456	0.502232	1.12302	0.156505	0.0490774	0.015071	1.16076	-0.265232	-0.656435	-0.778364	1.1373	-0.0813168	1.27022	-0.766688	1.1221	-0.73071	0.755252	-0.1712	0.362209	-0.623595	0.402311	-0.0402272	0.359224	0.0840976	0.589866	-0.156429	0.221982	0.0722857	-0.670075	1.96857	0.346466	0.762464	0.355089	0.0885661	-0.0366608	0.52166	3.09826	-0.593427	1.72928	2.47596	0.628565	-0.200443	-1.09794	0.204577	-0.658981	2.36406
48	-0.206816	-0.936885	-0.44252	-1.12954	0.324192	0.766963	-0.39448	-0.183202	-1.0106	0.894163	0.866303	-0.833169	-1.15579	1.29609	-0.238517	1.70539	-1.2461	1.69231	-0.141739	0.849208	-0.172995	0.603834	-0.923316	-0.541428	0.630387	0.752079	-0.345809	0.348519	-0.0836247	0.250654	-0.191281	-0.421078	1.51002	0.139028	-0.04485	0.839776	0.0581793	0.430308	1.02022	2.85184	-0.742578	0.794096	1.97463	0.211929	0.40595	0.488933	-0.158458	-0.0556065	1.98876
49	-0.49448	-0.721247	0.146741	-0.790106	0.939276	1.45962	2.11943	0.746501	0.86138	0.950989	0.836472	0.0129104	0.74516	-1.41073	-0.716805	0.137138	1.09436	-1.62257	-2.35206	1.31929	-0.0533623	-1.28885	0.653592	-2.19187	1.36181	0.229678	-0.544238	-0.133736	-0.6456	2.32956	0.0204791	0.0447107	-1.86193	0.144215	-1.05074	0.86833	-0.901138	0.463125	0.672401	-0.438128	-1.25498	-0.565699	-0.889588	-1.0395	0.37503	0.667684	0.462334	0.405527	-0.588668
51	-0.441124	-0.704681	0.112988	-0.767209	0.808889	1.24931	2.19843	0.743599	0.520518	1.2269	1.65255	0.458312	1.25156	-1.68948	-0.347847	-0.14752	1.27966	-1.81224	-1.85227	1.1074	-0.028002	-1.209	0.730135	-1.74062	1.1823	1.00874	-0.886863	-0.178231	-0.762398	2.14408	-0.201959	0.21536	-2.17747	-0.252862	-0.491077	0.711432	-1.20411	0.343353	2.05617	-0.284971	-2.72319	-1.18674	-0.631075	-1.92404	1.28774	0.421181	0.622864	-0.909258	-0.139525
52	-0.149422	-0.571217	-0.217194	-0.652445	0.154763	0.281664	0.353091	0.0872112	-0.85244	1.18715	2.02685	0.0640257	-0.285887	0.590467	0.29839	1.59943	-2.34575	2.11241	2.06186	0.509796	0.0454285	-0.870758	0.299942	-0.407364	-0.0243128	-1.86631	0.684222	0.123357	0.251613	0.287621	0.315611	-0.343907	0.858189	0.631662	-1.32091	0.969356	0.305459	1.45627	-1.76437	0.416812	-0.125118	0.884052	-0.317645	-0.758211	0.301646	1.84065	-0.455877	3.40925	-0.495019
53	-0.356806	-0.634302	0.0683449	-0.677567	0.604375	0.905953	2.05036	0.657193	0.0863671	1.35306	2.29607	0.86629	1.56393	-1.67065	0.122793	-0.435581	1.17604	-1.58616	-0.84759	0.600489	0.00467069	-0.778176	0.590284	-0.653049	0.579633	1.50426	-0.943746	-0.153612	-0.600652	1.08714	-0.359725	0.321577	-1.60638	-0.577867	0.363989	0.193813	-0.922431	0.028546	2.4322	0.0437039	-2.74119	-1.14697	0.0424212	-1.6915	1.47449	-0.125985	0.378244	-1.72241	0.45936
54	-0.161649	-0.714333	-0.321656	-0.809185	0.174069	0.310867	0.0704913	-0.00478201	-0.956801	1.07384	1.63344	-0.32235	-0.969387	1.15451	0.0271496	1.66563	-2.21857	2.09316	0.993047	0.370924	-0.0356568	0.0466777	-0.568954	-0.996012	0.668076	-0.282414	-0.00459742	0.0904204	0.114508	0.398498	0.0419656	-0.444216	1.41179	0.366617	-1.286	1.28473	0.235154	1.94464	-0.942852	0.858356	-1.37162	0.588689	0.21603	-1.25896	1.01658	1.22181	-0.464027	1.4589	0.339454
55	-0.163442	-0.54869	-0.168555	-0.627432	0.172	0.308787	0.639135	0.17714	-0.856873	1.40972	2.55931	0.391584	0.266264	0.145494	0.53801	1.58799	-2.48017	2.13815	2.95252	0.635014	0.110323	-1.61848	1.01746	0.130128	-0.609862	-3.02014	1.1801	0.142475	0.335463	0.144728	0.499065	-0.195518	0.253736	0.749195	-1.04411	0.473094	0.289071	0.634931	-1.93352	-0.0906255	0.972328	0.82973	-0.650029	-0.0552863	-0.412578	1.61375	-0.254786	3.55901	-0.961793
56	-0.328041	-1.23908	-0.423602	-1.5268	1.20934	2.74066	0.790984	0.352498	2.10507	2.47467	-3.17998	-0.389624	-0.322865	1.67606	0.789397	0.257381	-0.179994	0.521811	-0.496264	-0.182094	-0.105518	0.391566	-0.0617994	2.80929	-1.72026	-0.0611578	0.563511	0.478919	0.0538486	-1.07596	0.167742	-0.146597	0.961308	-0.0999519	1.33121	-0.909205	0.0769446	-0.55243	0.233169	-1.169	-0.339763	-0.829403	-0.754506	-0.645085	0.543747	-0.0618015	-0.0405463	-0.770276	-0.982212
57	-0.179592	-0.535902	-0.124753	-0.609053	0.199195	0.344418	0.915869	0.264488	-0.8227	1.56537	2.95119	0.68796	0.786765	-0.315788	0.716904	1.37634	-2.26142	1.84452	3.37514	0.669332	0.153284	-2.06179	1.52205	0.64057	-1.04893	-3.40776	1.35038	0.128569	0.324827	-0.0491336	0.528342	0.0226795	-0.425509	0.624478	-0.362529	-0.206467	0.156514	-0.463887	-1.22841	-0.556982	1.59863	0.362495	-0.643535	0.670578	-0.897257	0.480206	0.0944368	1.59491	-0.822389
58	-0.198721	-0.532426	-0.084598	-0.597015	0.236613	0.388514	1.1807	0.347804	-0.751259	1.64612	3.18083	0.932457	1.2275	-0.748202	0.816001	0.990478	-1.72121	1.27508	3.26375	0.607184	0.166764	-2.11548	1.70752	0.999887	-1.23353	-2.92999	1.14887	0.0855347	0.222753	-0.235933	0.394218	0.241505	-0.960433	0.298556	0.463834	-0.800046	-0.0375487	-1.36265	0.0289467	-0.76133	1.44794	-0.280989	-0.301549	1.03235	-0.889712	-0.921922	0.389059	-1.31416	-0.164016
59	-0.221787	-0.537933	-0.0468534	-0.590841	0.284594	0.440955	1.43134	0.42577	-0.644752	1.64742	3.23488	1.10826	1.54836	-1.11021	0.824691	0.476361	-0.935492	0.512187	2.63458	0.45842	0.148378	-1.76872	1.53477	1.12129	-1.11833	-1.70748	0.62957	0.0252781	0.0579696	-0.360124	0.138713	0.392026	-1.17947	-0.122247	1.12154	-1.07359	-0.213533	-1.67248	1.26726	-0.607156	0.593264	-0.776163	0.200056	0.837741	-0.393876	-1.80625	0.458608	-3.44299	0.602993
60	-0.249944	-0.552536	-0.0104604	-0.590306	0.343533	0.501569	1.66521	0.497024	-0.506963	1.56894	3.10981	1.20294	1.71953	-1.36629	0.74192	-0.103381	-0.0170376	-0.331753	1.58564	0.247297	0.101332	-1.08793	1.03991	0.975149	-0.731506	-0.0531305	-0.0666462	-0.0353824	-0.122731	-0.384529	-0.157448	0.426521	-1.01189	-0.499717	1.3598	-0.918695	-0.298918	-1.25866	1.92143	-0.167401	-0.548234	-0.872326	0.602308	0.190384	0.321677	-1.67515	0.262698	-3.52516	0.999182
62	-0.341491	-0.691889	0.0307723	-0.714182	0.496682	0.684136	2.25569	0.672324	-0.411065	1.69682	3.37345	1.45146	2.06973	-1.78949	0.691366	-0.814435	1.08395	-1.35985	0.335043	0.0096013	0.0405571	-0.243391	0.39134	0.715771	-0.200932	1.93347	-0.901904	-0.0954873	-0.321838	-0.362115	-0.481164	0.400778	-0.613484	-0.852212	1.30528	-0.475531	-0.310259	-0.360176	2.03195	0.42029	-1.70454	-0.624881	0.83742	-0.678551	1.04402	-0.722329	-0.102306	-1.81356	0.932599
63	-0.145135	-0.799246	-0.348284	-0.962395	0.750516	1.75495	0.272756	0.154557	1.45157	1.51936	-2.23612	0.00731824	-0.0944701	1.03927	0.732024	-0.21755	-0.376179	0.354526	0.150103	-0.334459	-0.0623605	0.61206	0.162604	1.97576	-1.24531	-0.0111917	0.0972577	-0.277362	0.0659835	-0.992112	-0.0596064	0.193879	0.121242	-0.473921	0.492956	-0.596151	0.0209861	-0.213778	0.61785	-1.42587	-0.185332	-1.4863	-1.2348	-1.01033	0.918765	0.965671	-0.140735	-0.389941	-0.998531
64	-0.0509633	-0.810958	-0.460759	-0.933103	0.7171	1.72026	-0.0728367	0.0471866	1.51051	1.3023	-2.31923	0.364773	0.0678502	0.843015	0.937357	-0.731868	-0.672952	0.305034	0.769354	-0.555062	-0.0436717	0.963055	0.403645	1.61067	-1.05634	0.0276562	-0.317938	-0.997394	0.0871346	-1.05242	-0.268668	0.532861	-0.619742	-0.853449	-0.243442	-0.314754	-0.0266773	0.0985929	0.92218	-1.54567	-0.024828	-1.89649	-1.50294	-1.19679	1.11812	1.71705	-0.20191	0.0434088	-0.744744
65	-0.168102	-0.922831	-0.409973	-1.12936	0.825975	1.99929	0.176256	0.114283	1.52269	1.73145	-2.68223	-0.0864635	-0.0584682	1.32486	1.00262	-0.402741	0.246749	0.291089	1.25251	-1.1674	0.0972802	0.227388	-0.130431	1.59761	-0.988386	0.327093	0.141227	0.215729	0.395523	-1.41543	-0.221888	0.652329	-0.983382	-0.43988	-0.118026	-0.36061	0.00899535	0.177617	0.567486	-2.07742	-0.591908	-2.04908	-1.3155	-0.829694	1.10186	1.93112	-0.624436	0.297081	-0.44179
66	-0.132786	-0.716795	-0.329359	-0.901864	0.571545	1.48796	-0.0860367	-0.0151563	0.899817	1.25901	-2.15305	-0.220292	0.0312833	1.16017	0.964282	-0.514789	1.21061	0.0266437	2.49177	-1.98215	0.318619	-0.55664	-0.557693	0.0989107	-0.0224704	0.699818	0.139068	0.907889	0.705863	-1.29421	-0.34863	1.00391	-2.1532	-0.126885	-0.966929	0.205254	-0.0128114	0.64309	0.142775	-1.74283	-0.809481	-1.56221	-0.603082	-0.0575707	0.658216	2.00153	-0.871985	1.01031	0.56674
67	-0.125657	-0.679055	-0.325794	-0.87273	0.46718	1.31352	-0.323017	-0.125516	0.503834	1.01219	-1.94945	-0.357898	0.100803	1.09977	0.98527	-0.639137	2.04237	-0.200169	3.54119	-2.65541	0.497782	-1.20185	-0.890419	-1.15734	0.784269	0.944367	0.115826	1.39002	0.882194	-1.02811	-0.399216	1.15412	-2.78662	0.158429	-1.46064	0.634969	-0.0251825	0.857783	-0.259973	-0.928025	-0.728331	-0.616774	0.20788	0.601898	0.0467202	1.26603	-0.716998	1.17321	1.15527
68	-0.111998	-0.632749	-0.363614	-0.850897	0.108696	0.545843	-1.25339	-0.563004	-1.70783	-0.384297	0.583427	-1.24075	-0.437167	0.247449	-0.616559	1.30658	3.60585	0.30659	0.917381	3.63865	-0.643209	3.90197	2.30035	0.547904	-0.672465	-0.218869	0.0553068	-0.513412	0.473704	-0.308392	0.00579994	0.524169	-1.30694	-0.437943	-0.356454	-0.372617	-0.0482781	1.00511	-0.264621	-2.46381	-0.523573	-0.616202	0.0644162	1.23614	-0.680914	-0.167278	-0.455691	0.812417	0.351316
69	-0.148927	-0.852316	-0.491805	-1.14201	0.151112	0.733304	-1.66709	-0.744771	-2.23116	-0.496502	0.755777	-1.60055	-0.561494	0.312715	-0.781396	1.6313	4.46425	0.374667	1.12156	4.4653	-0.784538	4.70187	2.74573	0.644857	-0.788447	-0.25707	0.059276	-0.584899	0.542489	-0.355039	0.0084834	0.593827	-1.45776	-0.486263	-0.379914	-0.396012	-0.0493408	1.04868	-0.276678	-2.50974	-0.526738	-0.609708	0.0664419	1.20504	-0.65777	-0.160248	-0.431368	0.761819	0.326228
71	-0.157326	-0.93179	-0.542459	-1.22903	0.178545	0.786611	-1.73221	-0.759501	-2.17416	-0.464103	0.712074	-1.48044	-0.508207	0.266364	-0.670956	1.31575	3.45587	0.273769	0.818897	3.30834	-0.563574	3.17375	1.75747	0.378796	-0.452734	-0.148641	0.0153716	-0.27618	0.265345	-0.179109	0.0102488	0.265981	-0.574895	-0.183825	-0.0877656	-0.0871089	-0.00393647	0.160198	-0.0440172	-0.166748	-0.0114337	0.023321	0.00725004	-0.110683	0.0821263	0.024771	0.0851879	-0.176326	-0.0865174
73	-0.220146	-0.490284	0.0151226	-0.433717	0.223184	0.149535	1.67821	0.429592	-0.625268	0.972795	2.44683	1.36136	1.39945	-0.936374	0.764786	-1.55646	1.40494	-1.13201	-0.108221	-1.10971	-0.0398262	1.88576	-1.18989	1.40909	-0.313216	2.94382	-0.909987	0.0287932	0.179376	-1.85735	-0.465119	-0.0246798	2.06987	-0.589878	0.702401	-0.101353	0.949912	0.854755	-1.45055	1.06017	0.818444	1.41697	0.864098	0.620746	-0.292153	0.980366	-1.04979	3.52232	-0.202101
74	-0.284373	-0.617526	0.0213649	-0.572511	0.326182	0.306034	2.09666	0.560862	-0.676443	1.32047	3.0974	1.61853	1.81737	-1.32075	0.881543	-1.64187	1.57725	-1.39874	-0.0104801	-1.02051	-0.0257072	1.67467	-0.993075	1.49849	-0.344509	3.25619	-1.09176	-0.000345303	0.0768042	-1.82389	-0.567749	0.0893448	1.74911	-0.789814	1.03235	-0.233588	0.795932	0.692835	-0.74952	1.12118	0.250022	1.13957	1.07009	0.374542	0.0494122	0.697638	-1.02418	2.75135	0.110284
75	-0.11848	-0.743517	-0.442705	-0.975597	0.143206	0.63305	-1.42419	-0.614431	-1.6298	-0.420674	0.430533	-1.04784	-0.250246	0.0754779	-0.41856	0.669539	2.35996	-0.0225671	0.652129	1.77833	-0.2798	1.4998	0.902009	0.0360432	-0.134605	-0.175933	0.0093987	-0.136563	0.0223674	0.0891694	0.0729591	-0.0389431	0.132369	0.0243177	0.189688	-0.0135288	0.0241141	-0.319726	-0.0514399	0.813539	0.285167	0.372343	-0.162285	-0.787208	0.376204	-0.164785	0.375954	-0.750294	-0.527383
76	-0.140343	-0.967522	-0.593062	-1.2506	0.195757	0.822577	-1.85754	-0.779365	-1.8363	-0.570232	0.322462	-1.0558	-0.0819776	-0.106952	-0.315902	0.203065	1.99603	-0.36776	0.678685	0.692692	-0.0577965	0.0813756	0.19823	-0.330662	0.184843	-0.248426	-0.00439533	0.00241442	-0.242761	0.390387	0.156106	-0.371827	0.943125	0.262151	0.516156	0.0731088	0.0589344	-0.846278	-0.0652161	1.83642	0.589153	0.723199	-0.323225	-1.42397	0.648364	-0.342513	0.61648	-1.20738	-0.861335
78	-0.248029	-0.563435	0.015321	-0.467574	0.220059	0.0622639	1.89358	0.458387	-0.781523	0.951938	2.59126	1.51862	1.36698	-0.812863	0.845193	-1.86266	1.54068	-1.11718	-0.239254	-1.40091	-0.064332	2.39446	-1.55257	1.46722	-0.315456	2.87911	-0.798007	0.067326	0.291254	-1.96297	-0.36586	-0.128999	2.41059	-0.386643	0.338148	0.0432885	1.01068	0.905141	-1.93293	0.813324	1.22956	1.39888	0.469441	0.705309	-0.549187	0.98718	-0.758537	3.16738	-0.434077
79	0.231547	-0.616538	-0.635738	-0.553953	0.467504	1.11512	-0.847989	-0.191196	1.28375	0.206809	-1.47261	1.28792	0.410737	-0.253094	0.844395	-1.60022	-1.88564	0.118326	0.772718	0.0830675	-0.162815	1.84129	1.1538	0.207187	-0.270192	-0.28053	-1.2546	-2.78071	-0.28834	-0.0475827	-0.432514	0.530371	-0.82365	-1.26068	-1.23526	0.406708	-0.108378	0.366014	0.898291	0.363209	0.879411	-0.381299	-0.547965	-0.629277	0.235171	0.647855	0.4225	0.32568	0.189095
80	-0.118802	-0.656972	-0.332052	-0.856398	0.376334	1.14836	-0.562144	-0.234057	0.0985859	0.719487	-1.64295	-0.475996	0.153483	0.932448	0.899275	-0.695093	2.58483	-0.404303	4.035	-2.88816	0.587962	-1.62348	-1.03833	-2.1316	1.3979	0.945315	0.0546165	1.49368	0.810229	-0.46415	-0.321488	0.949047	-2.52044	0.395241	-1.39315	0.818701	-0.0245304	0.700008	-0.551073	0.323653	-0.290938	0.646814	0.916364	0.934949	-0.583454	-0.179807	-0.146748	0.640686	1.02984
81	-0.111812	-0.649418	-0.34817	-0.85218	0.297937	0.992201	-0.801147	-0.338969	-0.301468	0.395537	-1.24975	-0.566262	0.184449	0.67409	0.715078	-0.675619	2.75951	-0.555659	3.89489	-2.64149	0.573187	-1.74021	-0.970085	-2.58724	1.66756	0.702135	-0.027997	1.18956	0.510128	0.229494	-0.139878	0.453266	-1.43959	0.505801	-0.789795	0.683597	-0.0111187	0.238044	-0.597727	1.4201	0.289446	1.58943	1.15675	0.764064	-0.891092	-1.52319	0.508154	-0.270842	0.268651
82	0.354767	-0.28389	-0.495155	-0.163341	0.343335	0.842612	-0.678422	-0.165727	0.911329	-0.00362445	-0.872871	1.28863	0.109862	-0.286399	0.576779	-1.35356	-1.54248	0.0982185	0.657495	0.336776	-0.150232	1.57994	1.01077	-0.0601665	-0.0286276	-0.2386	-1.45607	-2.66025	-0.163648	0.0875178	-0.54092	0.553583	-0.982317	-0.839336	-1.3908	0.882417	-0.0622798	0.115309	0.950579	1.8226	1.86825	0.575748	-0.912078	-1.33437	0.176945	-0.467032	0.559803	0.169562	0.288819
84	-0.16024	-0.955908	-0.550916	-1.21965	0.208616	0.757778	-1.50297	-0.640734	-1.78883	-0.232283	0.676798	-1.12358	-0.516062	0.311028	-0.470706	0.935461	1.24659	0.355957	0.0369279	1.51655	-0.246726	0.967173	0.179272	0.175212	-0.0467375	0.168124	-0.0641835	0.227671	-0.0258039	-0.155772	-0.0818094	-0.0116997	0.252877	0.138639	0.0411048	0.352847	0.0299781	-0.614839	0.34192	1.98669	0.31908	0.410341	0.162469	-0.888207	0.619996	0.526377	0.287314	-0.4409	0.0939156
85	-0.104129	-0.655011	-0.374053	-0.858578	0.230584	0.843332	-1.03703	-0.438204	-0.68212	0.0557879	-0.788953	-0.621732	0.190651	0.348391	0.450896	-0.582072	2.53782	-0.631446	3.13718	-1.95168	0.455256	-1.52752	-0.698646	-2.41131	1.52544	0.275809	-0.109702	0.560589	0.0659664	0.846452	0.0887098	-0.177633	0.111127	0.45344	0.121323	0.282235	0.00955682	-0.328487	-0.378189	1.84277	0.730205	1.73418	0.804391	0.179471	-0.709367	-2.00936	0.868373	-1.02042	-0.653812
86	-0.114342	-0.808258	-0.492243	-1.05022	0.208125	0.841615	-1.5206	-0.635933	-1.2353	-0.339048	-0.342346	-0.765873	0.205701	-0.0160188	0.161276	-0.510538	2.34006	-0.744267	2.25361	-1.11587	0.305444	-1.23042	-0.336619	-1.97427	1.20674	-0.269966	-0.202009	-0.262145	-0.475844	1.44291	0.350642	-0.893185	1.95994	0.306141	1.19246	-0.272314	0.0347892	-0.904707	0.00924016	1.66956	0.979587	1.20887	0.0487947	-0.609399	-0.163645	-1.63763	0.869967	-1.39508	-1.39388
88	-0.0717134	-0.633127	-0.410356	-0.807259	0.144555	0.611791	-1.3058	-0.532031	-0.938266	-0.445901	-0.236578	-0.421469	0.328505	-0.313057	0.131148	-0.720739	1.28245	-0.774906	1.36442	-0.977073	0.250773	-1.20527	-0.163257	-1.51776	0.883933	-0.672759	-0.314726	-1.09714	-0.877047	1.81939	0.51513	-1.3593	3.18943	-0.0186829	1.84646	-0.853743	0.0188761	-0.783745	0.433894	-0.0676767	0.638966	-0.0642085	-0.487858	-0.267538	-0.0211102	-0.576819	0.184255	-0.489743	-1.0392
89	0.670374	-0.126076	-0.631246	0.108742	0.415973	1.02505	-0.860511	-0.221683	0.999934	-0.188153	-0.712702	1.81504	-0.126116	-0.426945	0.544942	-1.61615	-1.73594	0.104118	0.745686	0.679276	-0.185154	1.76071	1.12922	-0.306768	0.178714	-0.250776	-1.89357	-2.97552	-0.0772241	0.211207	-0.698141	0.648663	-1.22409	-0.545565	-1.57684	1.33239	-0.0180524	-0.113433	0.942771	2.99801	2.59091	1.37631	-1.12226	-1.7849	0.106291	-1.3811	0.572329	-0.00597846	0.312614
90	-0.0545297	-0.726753	-0.506697	-0.899519	0.150394	0.636574	-1.60505	-0.630781	-0.966669	-0.69835	-0.21155	-0.216739	0.537034	-0.700643	0.131926	-1.12364	0.518643	-0.986462	0.755663	-1.02368	0.240597	-1.39069	-0.0149568	-1.22332	0.652413	-1.14222	-0.45898	-1.99503	-1.32973	2.26251	0.694048	-1.84344	4.47067	-0.339416	2.40424	-1.36605	0.0044623	-0.570739	0.786752	-1.79231	0.183158	-1.31413	-0.912202	0.129109	0.134703	0.640517	-0.554306	0.567666	-0.315313
91	1.07362	0.346142	-0.560897	0.665967	0.472775	1.23241	-0.623812	-0.199644	0.603232	-0.205714	-0.182212	1.86648	-0.839216	-0.172772	0.203428	-1.20322	-0.892284	0.0565327	0.551513	0.808198	-0.103564	0.877159	0.645025	-0.103014	0.199687	-0.195146	-1.83999	-2.1193	0.244206	0.129484	-0.692279	0.509314	-0.922528	0.33775	-1.01569	1.41431	0.0954404	-0.193949	0.905545	2.91861	2.65068	1.58241	-1.43304	-1.97831	0.195449	-2.0031	0.0637911	-0.110437	0.343718
92	-0.0898111	-0.7823	-0.519669	-0.979575	0.108271	0.49721	-1.67058	-0.667272	-1.41519	-0.780443	0.430306	-0.531501	0.116754	-0.586278	-0.352093	-0.304065	-0.252044	-0.59738	-1.36692	-0.138617	0.0512825	-1.31597	-0.610592	1.13955	-0.572765	-0.109729	0.244969	0.677059	-0.138891	-0.830347	-0.101411	0.25099	-0.445934	0.386618	-0.295182	0.398001	0.0497463	-1.18995	-0.329683	1.18435	0.521191	-0.281521	-1.30184	-1.7201	1.01368	1.22305	0.0692887	0.01359	-0.46767
93	-0.114946	-0.88556	-0.567488	-1.10485	0.128234	0.542333	-1.71813	-0.692515	-1.62826	-0.671309	0.614778	-0.735013	-0.16192	-0.310567	-0.45453	0.0664916	-0.162149	-0.324746	-1.37431	0.201072	-0.019088	-0.891177	-0.687787	1.0493	-0.451505	0.253505	0.0944226	0.76869	-0.0706656	-0.974747	-0.247482	0.456255	-0.909671	0.282733	-0.221579	0.333642	-0.0115894	-1.69212	0.146208	1.5828	1.12749	-0.300646	-1.15373	-1.27346	0.672662	1.33992	0.256778	0.231099	-0.740242
94	-0.0527626	-0.733178	-0.517333	-0.902236	0.136148	0.584334	-1.64634	-0.642183	-1.01652	-0.775871	-0.0612455	-0.196033	0.506795	-0.790552	0.0207166	-1.03026	0.0694341	-0.928945	0.0258799	-0.776417	0.179883	-1.351	-0.0659418	-0.475111	0.221253	-1.02563	-0.28518	-1.53603	-1.09557	1.5352	0.536134	-1.39414	3.45242	-0.242577	1.72424	-0.993038	0.0203838	-0.414162	0.490052	-1.64367	-0.08956	-1.34616	-0.982453	-0.164045	0.400286	1.05248	-0.660733	0.706555	0.098128
95	-0.015611	-0.679461	-0.510945	-0.804104	0.148652	0.571897	-1.52049	-0.569262	-0.645035	-0.701156	-0.262033	0.0888239	0.607831	-0.820514	0.183939	-1.24656	-0.230194	-0.85304	0.343125	-0.803712	0.160939	-0.920066	0.22946	-0.845823	0.386765	-1.12706	-0.521754	-2.23299	-1.23042	1.95198	0.577598	-1.54956	3.82298	-0.580903	1.81738	-1.22094	-0.0293404	0.0515119	0.780323	-2.37934	-0.291422	-1.50942	-0.431823	0.772835	-0.0690447	1.05084	-0.750173	1.10378	0.560439
96	-0.139489	-0.72842	-0.380896	-0.825728	0.140346	0.255824	-0.345146	-0.136261	-0.956766	0.660785	1.06325	-0.656252	-1.41933	1.38337	-0.304354	1.43665	-1.89348	1.59135	-0.530061	0.0741157	-0.0819006	0.533051	-1.64136	-1.32572	1.33937	1.92408	-1.09095	0.00136667	-0.135102	0.178439	-0.614428	0.100843	0.242275	-0.518609	0.129827	0.310429	-0.206316	-0.173144	2.66287	0.966911	-0.0963068	-1.101	1.51532	1.70755	-0.236061	0.97942	-0.442273	-0.336599	1.26401
97	-0.0969284	-0.663451	-0.398648	-0.702046	0.0429021	-0.0320093	-0.486821	-0.159739	-0.895732	0.343415	0.996883	-0.574908	-1.40956	1.16398	-0.389515	0.904816	-1.73216	0.909261	-1.04515	-0.406808	-0.00895888	0.123455	-1.64892	-0.989352	1.1295	2.11303	-1.22549	-0.163605	-0.173784	-0.197712	-0.705859	0.730848	-1.61033	-0.901341	1.16565	-1.08366	-0.393821	-2.32003	2.75686	-0.631188	2.4786	-1.31069	0.410666	3.10775	-1.94645	0.412189	0.138584	1.17035	-0.71294
98	-0.104246	-0.975081	-0.659064	-1.21171	0.128311	0.58998	-2.11447	-0.834422	-1.69799	-1.03011	0.526259	-0.568754	0.213052	-0.832004	-0.430469	-0.478221	-0.579966	-0.791486	-1.93366	-0.308158	0.0828795	-1.7922	-0.805526	1.58212	-0.817045	-0.119633	0.388182	1.01179	-0.0452649	-1.20689	-0.152127	0.450293	-0.897387	0.511237	-0.608477	0.58342	0.068904	-1.07322	-0.572765	1.14528	0.361569	-0.218578	-1.30429	-1.75655	1.02159	1.10619	0.0315418	0.0108285	-0.341697
99	0.0688511	-0.598934	-0.529442	-0.62409	0.173487	0.505743	-1.2938	-0.420142	0.0950441	-0.567694	-0.492654	0.661813	0.682982	-0.851894	0.363052	-1.36809	-1.22745	-0.464232	0.152914	-0.395497	0.0159967	0.238617	0.694974	-0.524893	0.140683	-0.785222	-0.617997	-2.22023	-0.740718	1.17065	0.233308	-0.663126	1.70862	-0.868662	0.297166	-0.572551	-0.0905314	1.10116	0.52041	-2.01208	-0.750159	-0.71197	0.93736	1.72229	-0.674456	0.572587	-0.381867	1.05162	1.37945
100	-0.11336	-0.579924	-0.297351	-0.640809	0.0877258	0.115321	-0.16305	-0.0680183	-0.818208	0.649523	1.07139	-0.481856	-1.31674	1.31361	-0.216541	1.30931	-1.95259	1.61618	-0.244612	-0.0858185	-0.0547685	0.629319	-1.55233	-1.61348	1.46527	1.79404	-1.04185	-0.100029	-0.0795054	0.338494	-0.535802	-0.081092	0.737972	-0.407445	-0.642996	0.88656	-0.113436	1.23516	1.99284	0.291044	-1.64377	-1.46062	0.995231	0.350369	0.87516	1.01504	-0.752128	-1.46527	1.278
101	-0.0849792	-0.715615	-0.46969	-0.849294	0.0689533	0.268203	-1.27272	-0.491177	-1.20055	-0.457724	0.627528	-0.503124	-0.380449	-0.0537699	-0.392613	0.0703925	-0.885772	-0.138389	-1.52778	-0.271076	0.0321184	-0.897456	-1.0298	0.653752	-0.117334	0.807819	-0.221172	0.623321	-0.0110268	-0.957008	-0.419401	0.739946	-1.67868	-0.0851781	0.127723	-0.227082	-0.155382	-1.99344	0.85331	0.363553	1.84738	-0.659463	-0.755875	0.624514	-0.64111	0.770742	0.284633	0.912414	-1.08141
102	1.61261	0.804394	-0.596311	1.23283	0.596946	1.57897	-0.51518	-0.205952	0.348917	-0.233913	0.234912	2.03538	-1.4704	0.0257449	-0.0728342	-0.896663	-0.201352	0.0111753	0.375198	0.90824	-0.036076	0.106827	0.205386	0.0776831	0.194167	-0.131453	-1.56924	-1.12772	0.473419	0.0352104	-0.566559	0.315946	-0.50595	1.00124	-0.311715	1.13352	0.16564	-0.205846	0.590402	1.90536	1.80329	1.19323	-1.15826	-1.38642	0.198617	-1.68698	-0.379028	-0.146508	0.212547
103	-0.109203	-0.559907	-0.283877	-0.596146	0.0669453	0.0252493	-0.0402842	-0.0208811	-0.796574	0.71563	1.19011	-0.385198	-1.33012	1.33736	-0.159314	1.24685	-2.03742	1.65349	-0.0177148	-0.206784	-0.0340987	0.685724	-1.40318	-1.71872	1.44488	1.51283	-0.893566	-0.166235	-0.023036	0.417859	-0.384835	-0.212299	1.04016	-0.243962	-1.139	1.16368	-0.00500484	2.07169	0.8426	-0.364204	-2.39661	-1.25215	0.213784	-0.917672	1.47663	0.639165	-0.696169	-1.77285	0.705086
104	-0.110213	-1.09223	-0.742714	-1.36292	0.165001	0.742746	-2.40064	-0.949136	-1.83034	-1.15087	0.391751	-0.596741	0.392245	-0.985364	-0.351847	-0.726748	-0.128569	-1.00363	-1.39295	-0.391167	0.115706	-1.81649	-0.524249	1.10042	-0.615885	-0.55958	0.309275	0.366128	-0.345751	-0.41414	0.116016	-0.153104	0.539816	0.423491	-0.0322361	0.272857	0.103564	-0.609164	-0.590734	0.54345	-0.122944	-0.244271	-1.1178	-1.70235	1.09639	0.772721	-0.136373	-0.242893	-0.0450756
105	-0.811572	-0.44986	0.571087	-0.318684	1.14887	1.15281	1.85538	0.686783	0.944287	-1.44499	-0.0632004	-0.909199	-0.619813	-1.20476	-1.68767	0.14391	0.0923832	-0.508436	-0.773398	0.435169	0.057521	-0.352939	-0.0543092	-1.91026	0.909892	-1.35692	0.221275	-0.505802	0.665435	-0.985011	-0.0175367	0.407542	0.0490058	0.0656974	-0.940561	-0.202556	1.13146	0.1469	-1.1117	-0.411955	2.02423	-0.432644	0.374897	0.915809	0.288207	0.851773	-1.07534	-0.611835	1.24882
106	-0.124265	-0.65543	-0.331955	-0.66405	0.0654425	-0.0675602	0.0945138	0.0321438	-0.879764	0.893963	1.48147	-0.316975	-1.46554	1.46555	-0.106028	1.22104	-2.1831	1.71839	0.242579	-0.336717	-0.0119805	0.722533	-1.14275	-1.67282	1.2718	0.99972	-0.606209	-0.214321	0.0485743	0.435069	-0.129094	-0.320741	1.21113	0.00449646	-1.42563	1.17446	0.129766	2.39701	-0.84151	-1.01578	-2.36074	-0.478134	-0.809334	-2.03918	1.53464	-0.117995	-0.280001	-1.22246	-0.365792
107	-0.0808874	-0.95091	-0.670176	-1.1588	0.118577	0.538617	-2.13726	-0.819508	-1.44703	-1.12877	0.404304	-0.303855	0.439528	-1.06801	-0.342672	-0.737752	-0.942096	-0.885563	-2.06714	-0.544582	0.117084	-1.89439	-0.651884	1.64514	-0.931443	-0.275995	0.545132	1.06414	0.167133	-1.1752	-0.0792998	0.471311	-0.991384	0.515378	-0.944209	0.674487	0.105549	0.298672	-0.951612	0.176177	-0.668714	0.186561	-0.291607	-0.819894	0.521916	-0.0613419	-0.159406	-0.217498	0.467044
109	-0.0778157	-0.843593	-0.586818	-1.01967	0.0948065	0.424325	-1.81332	-0.693888	-1.30934	-0.915145	0.467977	-0.328472	0.200536	-0.766393	-0.357594	-0.474199	-0.993418	-0.636725	-1.98091	-0.466436	0.0903165	-1.59934	-0.787643	1.43096	-0.732078	0.105022	0.356053	1.07023	0.197277	-1.24007	-0.219034	0.65483	-1.45172	0.362629	-0.737324	0.46244	0.0238202	-0.401659	-0.409507	0.294027	0.165558	-0.0430277	-0.424102	-0.313994	0.094442	0.167248	0.013395	0.17823	-0.112698
110	0.174404	-0.619084	-0.630654	-0.566984	0.272798	0.665608	-1.22676	-0.340178	0.740838	-0.383485	-0.868319	1.15628	0.6997	-0.79668	0.600673	-1.62296	-1.9078	-0.175287	0.35023	-0.0410743	-0.106729	1.26239	1.07431	-0.377637	0.036439	-0.532222	-0.919059	-2.53651	-0.510772	0.634862	-0.0885632	-0.00660193	0.215183	-1.13554	-0.720467	-0.0155693	-0.124352	1.05663	0.44216	-0.862634	-0.3441	-0.216423	0.997223	1.296	-0.619545	0.426852	0.104244	0.715197	1.13535
111	-0.0539826	-0.843939	-0.614462	-1.00986	0.110815	0.477431	-1.92271	-0.720789	-1.10216	-1.04238	0.244122	-0.0867717	0.538727	-1.07842	-0.217915	-0.830876	-1.00369	-0.809891	-1.73931	-0.538899	0.105088	-1.53926	-0.358782	1.34663	-0.824634	-0.396916	0.498887	0.728617	0.189245	-0.847024	0.00376276	0.328629	-0.685795	0.370468	-0.966534	0.593777	0.105242	1.15076	-0.990836	-0.451607	-1.27481	0.396965	0.488581	-0.0734061	0.159067	-0.635675	-0.256974	-0.2974	1.05522
112	-0.0833215	-0.658938	-0.41986	-0.706235	0.024835	-0.0297297	-0.717988	-0.248385	-0.955361	0.0579516	0.88404	-0.534423	-1.13898	0.789775	-0.411887	0.545026	-1.46304	0.449587	-1.30837	-0.498998	0.021665	-0.261766	-1.48014	-0.444113	0.726991	1.80159	-0.982176	0.0090844	-0.138957	-0.516749	-0.649433	0.911729	-2.15652	-0.777483	1.16576	-1.2429	-0.378479	-2.86269	2.20658	-0.817868	3.07327	-1.17219	-0.295412	2.76731	-2.07376	0.343002	0.371572	1.57265	-1.48074
113	-0.0652888	-0.621896	-0.411413	-0.583483	-0.0243701	-0.310971	-0.397253	-0.0903996	-0.711869	0.288615	0.956216	-0.479321	-1.48473	1.14199	-0.396139	0.549754	-1.4634	0.469927	-1.06829	-0.68005	0.0321673	0.0534032	-1.3026	-0.827513	0.898417	1.79299	-1.11292	-0.423658	-0.172531	-0.179945	-0.513798	0.847535	-2.13697	-0.960017	1.55089	-1.67617	-0.349622	-2.42477	1.49866	-1.60607	2.65854	-0.652028	-0.308768	2.35502	-1.94427	-0.438515	0.37003	1.23877	-1.2565
114	0.0970664	-0.677076	-0.626388	-0.663822	0.169037	0.428155	-1.45848	-0.437504	0.33274	-0.703917	-0.477457	0.926695	0.826709	-1.04784	0.361159	-1.37189	-1.7403	-0.333888	-0.276917	-0.263451	-0.032283	0.524306	0.796598	-0.228951	-0.0603511	-0.532565	-0.327644	-1.44964	-0.259616	0.532209	0.106021	-0.119535	0.335344	-0.685427	-0.524086	-0.154478	-0.0841364	1.84156	0.0313396	-1.68508	-1.26593	0.132403	1.89269	2.1439	-0.97804	-0.218659	-0.174603	0.556814	1.48857
115	-0.00279383	-0.687586	-0.542749	-0.775085	0.105053	0.374124	-1.5598	-0.547437	-0.504318	-0.853994	0.00704656	0.284158	0.609353	-1.00816	-0.0196715	-0.926814	-1.27177	-0.581376	-1.25819	-0.45696	0.0595507	-0.794938	0.039705	0.832531	-0.585161	-0.38558	0.280393	0.133672	0.177033	-0.444553	0.0239453	0.254289	-0.551198	0.0291363	-0.953448	0.388738	0.0455252	1.78037	-0.704901	-1.09209	-1.51894	0.4731	1.35713	1.08918	-0.473771	-0.90648	-0.251778	-0.0522599	1.43964
116	-0.0452271	-0.942807	-0.707593	-1.09321	0.105399	0.428258	-2.1337	-0.769145	-0.996564	-1.20217	0.276265	0.104747	0.673693	-1.27589	-0.23249	-0.873084	-1.431	-0.780021	-2.16022	-0.672989	0.118679	-1.58841	-0.342924	1.52479	-0.959986	-0.252434	0.706726	1.22555	0.64595	-1.08448	-0.0385381	0.587678	-1.33448	0.438363	-1.24993	0.694633	0.117037	1.9556	-1.00093	-0.796855	-1.52584	0.758055	1.18472	0.726284	-0.390543	-1.50791	-0.197889	-0.418072	0.944436
117	-0.0125293	-0.636506	-0.490796	-0.39723	-0.145931	-0.970771	0.0131317	0.157523	-0.265469	0.508648	1.02753	-0.324081	-1.94092	1.47651	-0.374094	0.0998404	-1.00009	-0.0688946	-0.698445	-1.07541	0.0806443	0.313125	-0.420067	-0.841757	0.57278	0.875491	-0.78135	-1.05244	-0.148327	0.27586	0.0688138	0.577853	-1.81446	-0.821099	1.63935	-1.92734	-0.0646435	-0.586404	-1.69619	-2.52688	0.547684	1.16568	-0.900784	-0.790313	-0.25532	-1.9247	0.31538	-0.146639	-0.441245
118	0.00970141	-0.577069	-0.481759	-0.588913	0.0343255	0.0629898	-1.26481	-0.385307	-0.0240276	-0.786813	0.071898	0.505856	0.634564	-0.906786	-0.0544069	-0.387961	-1.00555	-0.195334	-1.17438	-0.443087	0.0676687	-0.405125	0.200842	0.475367	-0.431401	0.00479037	0.661363	1.15718	1.1053	-0.295897	0.0767718	0.329906	-0.82895	0.26381	-0.519769	0.237695	0.0914939	2.36287	-0.236346	-0.906533	-1.04062	0.932445	1.6074	1.39872	-0.90335	-2.06913	0.0384406	-0.598057	-0.105621
120	0.0696036	-0.604397	-0.577108	-0.500563	0.00399356	-0.198094	-1.23242	-0.270443	0.789558	-0.823297	-0.0658352	1.07699	0.876324	-0.99919	0.0667067	-0.15035	-1.03724	0.213309	-0.794013	-0.395912	0.0451254	0.449565	0.71804	-0.273531	-0.104355	0.217378	0.769129	1.36625	1.73182	0.297525	0.190835	0.181975	-0.538471	0.16438	0.0492972	-0.121079	0.0791762	2.79149	0.395077	-0.991696	-0.603086	1.04128	1.86942	1.84181	-1.24305	-2.29951	0.23186	-0.656058	-0.9594
121	0.356019	-0.564104	-0.75347	-0.368434	0.306479	0.610555	-1.19267	-0.254498	1.33803	-0.355604	-0.957516	1.63375	0.685981	-0.816619	0.711994	-1.71798	-2.25287	0.108546	0.671576	0.573983	-0.243486	2.13224	1.20661	-0.757006	0.319381	-0.14855	-0.993634	-2.11885	-0.378457	0.32302	-0.268379	0.400277	-0.860668	-0.928267	-1.01081	0.418815	-0.101851	-0.21575	-0.196332	1.15898	0.265373	0.489866	0.569939	0.274955	-0.284091	0.152269	0.552878	-0.109385	-0.176992
122	0.159428	-0.618555	-0.660442	-0.471751	0.0972377	0.0348582	-1.26493	-0.268177	1.05697	-0.696632	-0.421509	1.30845	0.934087	-1.02819	0.356336	-0.868227	-1.64024	0.143814	-0.108552	0.0903139	-0.104061	1.26692	0.917135	-0.77613	0.264318	0.0334539	0.17283	0.00640502	0.281473	0.31118	0.153128	0.0969086	-0.426993	-0.165712	-0.195024	-0.258109	-0.0845155	1.35288	-0.14759	-0.669184	-0.841205	0.908465	1.95879	1.70683	-0.882329	-0.672834	0.137798	-0.31873	-0.318022
124	0.0729784	-0.570334	-0.578407	-0.359592	-0.103962	-0.692728	-1.00364	-0.0885766	1.45118	-0.810081	0.0842351	1.34197	0.890294	-0.825249	-0.0598197	0.810765	-0.200069	0.705128	-0.648592	-0.598983	0.126046	0.615967	0.878725	-0.635113	0.0311787	0.529967	1.0097	2.09112	2.84087	0.849748	0.257807	-0.0261685	0.0660146	0.232152	0.955479	-0.35898	0.152517	2.42591	1.33543	-0.55668	0.674256	0.384927	0.447664	0.806118	-0.811658	-1.78865	0.327254	-0.357188	-1.56643
125	1.97873	1.16143	-0.574905	1.64519	0.656901	1.74278	-0.358984	-0.188915	0.0672888	-0.229123	0.605946	1.9176	-1.87509	0.216665	-0.336825	-0.446661	0.531727	-0.0395451	0.122714	0.845966	0.0390357	-0.716018	-0.299335	0.254278	0.141507	-0.0330279	-0.885169	0.244281	0.601554	-0.0819315	-0.266742	0.0160189	0.106732	1.45881	0.608554	0.427662	0.192492	-0.146094	-0.0204677	-0.0912477	0.0208257	0.20579	-0.310991	-0.0182864	0.11689	-0.480895	-0.779128	-0.121087	-0.0752606
126	0.14504	-0.524901	-0.604275	-0.272064	-0.0357733	-0.504632	-0.929472	-0.0720339	1.46844	-0.622682	-0.19543	1.19665	0.932516	-0.835205	0.225581	-0.162727	-0.96275	0.434759	0.150756	0.482628	-0.159817	1.37805	0.48615	-1.27913	0.700201	0.446283	0.779552	1.53963	-0.384946	-0.106185	0.373193	-0.0947837	-0.301507	0.667666	0.649516	-0.773163	-0.154043	-0.562072	-0.67081	-0.218875	-0.698896	0.808446	1.06902	0.400791	0.100128	0.705084	-0.17245	-0.504143	-0.917567
127	0.0433907	-0.455689	-0.453104	-0.268672	-0.12608	-0.722161	-0.740748	-0.020832	1.34113	-0.673036	0.176015	1.21071	0.656967	-0.562375	-0.165452	1.24697	0.357779	0.82058	-0.727036	-1.02279	0.250875	0.31004	1.04344	-0.339329	-0.287276	0.537829	0.720872	1.54302	4.70389	1.7817	0.0483549	0.0137265	0.471775	-0.71674	1.17879	0.129038	0.393617	1.91395	1.265	0.405557	1.05116	-0.871161	-0.610902	0.621024	-0.791179	-1.38304	0.780117	-0.293361	-2.08153
128	0.138483	-0.692967	-0.772727	-0.306767	-0.184349	-1.20415	-1.06236	0.0400158	2.27949	-0.874496	0.111596	1.616	1.05256	-0.824509	-0.0445929	1.07861	0.0347561	0.889894	-0.135863	0.0513971	-0.0220912	1.03509	0.42356	-1.21437	0.676911	0.614945	1.1761	2.64778	-0.364492	-0.45857	0.506466	-0.315748	0.154481	1.64872	1.0113	-1.12314	-0.254407	0.65327	1.38556	-0.995082	1.02349	1.15525	-0.119856	-1.05902	0.577308	0.20315	-0.63578	0.334753	0.419437
129	0.0346861	-0.441396	-0.436479	-0.236412	-0.15842	-0.856442	-0.642035	0.0325627	1.43112	-0.631391	0.270543	1.21331	0.503284	-0.383762	-0.26733	1.65693	0.829635	0.925654	-0.809096	-1.36598	0.349699	0.042514	1.13392	-0.0629642	-0.531945	0.492201	0.397672	0.918644	5.701	2.31326	-0.130363	0.0528068	0.743218	-1.38754	1.1189	0.509796	0.500348	0.972989	0.833244	1.0809	1.0286	-1.61461	-1.2746	0.232208	-0.470242	-0.497087	0.834707	-0.114129	-1.54982
130	0.245225	-0.449674	-0.621851	-0.149788	0.0548666	-0.236685	-0.799829	-0.0537226	1.36749	-0.369072	-0.467756	0.957073	0.844812	-0.746368	0.468194	-1.02896	-1.56025	0.191153	0.71833	1.2244	-0.342598	1.81075	0.285819	-1.39162	0.847232	0.414006	0.321278	0.587024	-0.708482	0.0485571	0.156686	0.117502	-0.619808	-0.209508	0.313571	-0.159354	-0.013207	-2.88123	-2.52745	1.35134	-1.54793	-0.239143	0.669872	0.501302	0.202659	1.44561	0.35077	-0.895282	-1.61247
131	-1.10217	-0.266618	0.864139	-0.0296217	1.36802	0.959512	1.80032	0.806307	0.914684	-2.53413	-0.0101451	-1.28749	-1.22265	-1.77457	-2.35961	0.127503	-0.413563	-0.299169	0.557671	-0.217282	0.305221	0.25171	-0.391212	-1.58077	0.211497	-1.47574	0.102995	-0.589285	1.09852	-2.57729	-0.307563	0.60594	0.565265	-0.369244	-0.118563	-0.555375	0.982001	-0.0410231	-0.270045	-0.106555	0.992258	-0.645956	0.747643	0.351594	0.943285	0.117233	-0.795241	-0.647426	0.822619
132	0.235002	-0.56098	-0.732816	-0.17856	-0.0378224	-0.646663	-0.941914	-0.0131972	1.81342	-0.575323	-0.333962	1.16464	1.13874	-0.943993	0.409313	-0.655657	-1.45533	0.411904	0.691924	1.40196	-0.37994	2.04746	0.186114	-1.95798	1.21723	0.731301	1.04915	2.12337	-1.07892	-0.214403	0.465713	-0.0679714	-0.568681	0.575783	1.08468	-0.833239	-0.0974686	-3.4591	-2.90356	1.00338	-1.90169	0.116413	0.87647	0.257721	0.615899	2.22323	0.024494	-1.2004	-2.21658
133	0.0343088	-0.43264	-0.432449	-0.202595	-0.184314	-0.981766	-0.542068	0.0856802	1.47877	-0.553267	0.349226	1.12801	0.295465	-0.16949	-0.345326	1.85921	1.18355	0.889041	-0.775315	-1.47555	0.384933	-0.238471	0.986545	0.233361	-0.649263	0.31699	-0.040775	0.0434134	5.0856	2.1482	-0.265462	0.0832387	0.783504	-1.60208	0.640498	0.693936	0.404145	-0.39413	0.0142558	1.24521	0.506117	-1.53669	-1.27829	-0.288324	0.113042	0.670884	0.405595	0.133833	-0.0421994
134	0.0506947	-0.515007	-0.529164	-0.200052	-0.244708	-1.31705	-0.530673	0.164936	1.77878	-0.531682	0.488911	1.15341	0.0641929	0.0704282	-0.469042	2.19428	1.64095	0.859637	-0.757418	-1.59998	0.420358	-0.573454	0.759532	0.571963	-0.732034	0.0692838	-0.568659	-1.00218	3.64214	1.60397	-0.376545	0.11434	0.695481	-1.54712	-0.086834	0.729549	0.174005	-1.9068	-0.978595	0.984237	-0.311321	-0.812641	-0.744151	-0.793733	0.768897	1.75197	-0.308161	0.362678	1.79289
135	0.0803895	-0.517814	-0.563875	-0.193276	-0.210188	-1.20212	-0.643128	0.126606	1.87383	-0.598441	0.309921	1.18479	0.453334	-0.248358	-0.273136	1.64032	1.04397	0.786866	-0.294562	-0.582483	0.165289	0.00299918	0.210525	-0.10958	0.0377819	0.160784	0.108167	0.505828	-0.310182	-0.358044	0.0423008	-0.222253	0.556556	0.781883	-0.431496	-0.0807971	-0.335134	-0.802779	1.01785	-0.687621	0.526029	0.627103	-0.245305	-1.15418	0.780749	0.642588	-1.01922	1.005	2.14712
136	0.0598903	-0.509235	-0.534833	-0.185127	-0.239613	-1.31046	-0.521962	0.169795	1.78491	-0.507863	0.456419	1.0954	0.0860972	0.0608173	-0.427599	2.01457	1.52538	0.773616	-0.577936	-1.26319	0.335649	-0.492005	0.481614	0.461222	-0.497694	0.00418968	-0.524011	-0.875333	1.77433	0.745938	-0.270211	0.0215945	0.57511	-0.751958	-0.446447	0.450714	-0.0747444	-1.99889	-0.675987	0.301171	-0.343563	-0.0255873	-0.324528	-1.042	0.969593	1.6894	-0.796305	0.632634	2.51175
138	0.0694214	-0.581133	-0.56889	-0.183693	-0.24346	-1.4398	0.0249001	0.282391	0.463316	0.352144	0.746699	-0.218516	-1.70918	1.26612	-0.415309	0.0240038	-0.056354	-0.598246	-0.466758	-0.887563	0.0970464	-0.244638	0.124524	-0.0975631	-0.0190992	-0.0438303	-0.673079	-1.55265	-0.154915	0.452221	0.211316	0.580422	-1.91502	-0.999304	2.13745	-2.05517	0.137959	-0.0235222	-2.61646	-1.31617	-0.133739	2.05615	0.00202223	-1.29586	0.436379	-0.960429	-0.00628894	-0.239636	0.98391
139	0.0866603	-0.502496	-0.562936	-0.145784	-0.234215	-1.317	-0.556329	0.174869	1.92477	-0.535959	0.355934	1.03727	0.359292	-0.114368	-0.318214	1.73095	1.35102	0.692451	-0.142329	-0.362774	0.129891	-0.33235	-0.255567	0.224636	0.0537619	-0.0799595	-0.143724	0.0785641	-2.28238	-1.30548	-0.0224508	-0.318835	0.712383	1.40164	-1.39651	0.25677	-0.516316	-0.408367	1.91806	-1.08369	0.722738	0.518504	-0.119427	-0.66231	0.286948	-0.467067	-0.865643	1.21848	1.58842
140	0.0720922	-0.579915	-0.611258	-0.180918	-0.292115	-1.59848	-0.448002	0.244826	1.85147	-0.398088	0.607604	0.946957	-0.324118	0.399431	-0.548116	2.0949	1.78908	0.565962	-0.643095	-1.46611	0.376948	-0.883096	0.369898	0.87027	-0.709809	-0.257239	-1.04082	-2.00908	1.42146	0.742473	-0.39435	0.199994	0.236607	-1.28063	-0.634459	0.507057	-0.0140621	-2.27758	-1.85036	0.450062	-1.13545	0.155724	0.311614	-0.40745	0.666394	1.4317	-0.420825	-0.0387395	1.43137
141	0.0817617	-0.495081	-0.528016	-0.112212	-0.242871	-1.38742	-0.115783	0.259893	0.952204	0.064505	0.561264	0.120604	-1.00965	0.809277	-0.402289	0.613883	0.666997	-0.279611	-0.370984	-0.802532	0.148793	-0.568574	0.135424	0.40326	-0.316286	-0.279297	-0.74185	-1.64771	0.262954	0.485159	-0.00927705	0.410831	-1.0413	-1.05027	1.15115	-1.00202	0.169253	-0.395595	-2.32296	-0.258612	-0.540913	1.31018	0.239066	-0.905868	0.573142	0.301881	-0.103308	-0.34861	1.12805
142	0.274494	-0.415472	-0.64798	0.00545747	-0.032994	-0.61369	-0.61853	0.0542197	1.38208	-0.284052	-0.310861	0.442386	0.859676	-0.653746	0.397304	-0.96685	-1.27412	0.0741046	0.828854	1.70133	-0.413831	1.40832	-0.355673	-1.33993	0.90236	0.553073	0.691946	1.34598	-0.574607	0.0432404	0.204929	0.0496174	-0.364813	-0.286396	0.624427	0.0199065	0.138746	-3.55667	-3.15296	1.28763	-2.04665	-1.01558	0.274475	0.646489	0.139343	1.04467	0.285565	-0.745398	-1.22976
143	-0.0774198	-0.585273	-0.339395	-0.46242	-0.0454195	-0.52803	0.258108	0.127108	-0.643517	0.670553	1.22842	-0.1258	-1.5924	1.3745	-0.134636	0.230804	-1.35325	0.641136	-0.296992	-1.01754	0.0410285	1.05046	-0.753455	-1.2755	0.878971	0.993148	-0.458606	-0.425118	0.0423693	0.184283	0.120167	-0.0963038	0.37079	-0.038027	-0.763645	0.11279	0.0890685	1.1259	-2.09739	-2.72344	-1.00383	-0.0693688	-2.2837	-2.12022	0.520388	-2.26253	0.735018	-1.79107	-1.96986
144	-0.0744865	-0.451507	-0.220459	-0.306863	-0.0506739	-0.527002	0.522756	0.166848	-0.616705	0.504864	0.966113	0.178182	-1.13679	0.939754	0.0318209	-0.52749	-0.579621	0.0948996	-0.376646	-1.20668	0.0400825	1.46901	-0.414285	-0.763749	0.434551	0.666826	0.062992	0.0275958	0.150262	-0.169019	0.2993	-0.325827	1.03464	0.48697	-1.45862	0.612033	0.113266	0.60309	-2.03418	-2.41605	-0.313018	-0.536243	-2.77158	-1.55735	-0.126863	-2.45915	1.2479	-1.92855	-2.62544
145	-0.0967694	-0.496222	-0.192773	-0.267754	-0.0660846	-0.715296	0.975794	0.266994	-0.788251	0.505539	1.00627	0.529963	-0.998614	0.751396	0.201541	-1.4201	0.0718361	-0.439506	-0.541376	-1.60617	0.0427944	2.10568	-0.129641	-0.31726	0.0255525	0.386681	0.580413	0.489687	0.265148	-0.535858	0.483457	-0.54729	1.70461	1.01096	-2.03891	1.06096	0.128292	-0.00382163	-1.64865	-1.66896	0.442966	-0.876785	-2.60755	-0.608031	-0.732681	-1.94571	1.3749	-1.43492	-2.32093
146	0.134512	-0.42786	-0.524004	-0.148415	-0.0799171	-0.658684	-0.67985	0.0210746	1.47907	-0.496829	-0.109539	0.972594	0.835869	-0.658682	0.179042	0.0274313	-0.648931	0.465223	0.367337	0.799018	-0.21536	1.35381	0.119036	-1.46408	0.939604	0.597025	1.01664	2.18408	-1.17252	-0.486502	0.47893	-0.198816	-0.261898	1.15633	1.11887	-1.06883	-0.180849	-1.78107	-1.04552	0.157478	-0.49137	0.588268	0.172359	-0.711973	0.864709	1.7786	-0.31502	-0.580722	-1.13208
147	0.127751	-0.527739	-0.616051	-0.191383	-0.148682	-0.986663	-0.7821	0.0620102	1.86335	-0.638671	0.0426291	1.19966	0.880283	-0.657237	0.0343134	0.639662	-0.139423	0.655743	0.179348	0.515872	-0.133391	1.09108	0.0878495	-1.32217	0.880694	0.587288	1.15678	2.6071	-1.44277	-0.808401	0.552289	-0.330489	-0.008012	1.80312	1.20672	-1.30225	-0.253459	-0.242323	0.661334	-0.612956	0.816788	0.956202	-0.474372	-1.49076	0.966897	1.0705	-0.557398	0.0987512	0.129086
148	0.141627	-0.579264	-0.686724	-0.159503	-0.215573	-1.32366	-0.734376	0.144277	2.08983	-0.616983	0.194756	1.09616	0.70934	-0.452028	-0.111157	1.02224	0.451925	0.594346	0.148129	0.454488	-0.0934636	0.491944	-0.287615	-0.773193	0.68225	0.334092	0.88871	2.16147	-2.23208	-1.25554	0.452085	-0.367498	0.223166	2.01327	0.83827	-1.0201	-0.194541	1.29927	1.97136	-0.924069	1.88928	0.56454	-1.33641	-1.77617	0.664966	-0.0919425	-0.325567	0.764024	1.55137
149	0.117442	-0.48762	-0.581874	-0.101458	-0.218571	-1.28082	-0.530193	0.176913	1.8256	-0.466255	0.268489	0.817747	0.417251	-0.179688	-0.203199	1.16756	0.874637	0.465437	0.102026	0.246677	-0.0259286	-0.0733625	-0.493895	-0.143432	0.359576	0.0407675	0.336297	1.03765	-2.55252	-1.38738	0.209824	-0.320135	0.410166	1.67657	-0.0905282	-0.37534	-0.225552	1.19355	2.15835	-0.891863	1.74403	0.185761	-1.28707	-1.37305	0.351124	-0.639161	-0.282599	1.08703	2.01637
150	0.0629391	-0.410723	-0.453471	-0.109915	-0.212033	-1.16182	-0.39563	0.173606	1.5862	-0.396252	0.366363	0.795558	0.116794	0.0791096	-0.347026	1.64568	1.47457	0.530241	-0.172612	-0.51623	0.169665	-0.67057	-0.323029	0.681202	-0.207587	-0.333216	-0.662033	-1.06495	-2.41102	-1.27859	-0.243598	-0.200755	0.669874	0.849224	-2.28746	0.864328	-0.532418	-1.08191	1.00577	-0.723749	-0.502355	0.287091	1.01828	0.84754	-0.395301	-0.808864	-0.4332	0.382016	-0.702756
151	3.44215	2.01352	-0.986881	2.81821	1.12423	2.95536	-0.60857	-0.317121	0.118796	-0.374216	0.996268	3.12966	-3.03489	0.347311	-0.54335	-0.716975	0.835031	-0.0673251	0.183218	1.32553	0.0579887	-1.09967	-0.45389	0.381642	0.208126	-0.0519105	-1.301	0.361452	0.874232	-0.1245	-0.377773	0.0295411	0.157711	2.06696	0.840388	0.584148	0.261069	-0.195006	-0.0320571	-0.119076	0.0282739	0.265746	-0.387238	-0.02866	0.150141	-0.585038	-0.936249	-0.143709	-0.0825274
152	0.0761787	-0.488417	-0.541057	-0.113071	-0.267474	-1.45978	-0.394347	0.238646	1.82424	-0.385686	0.497733	0.800976	-0.101145	0.292774	-0.475574	1.96992	1.93455	0.479375	-0.251503	-0.760778	0.238483	-1.12862	-0.43907	1.21732	-0.493847	-0.622177	-1.23834	-2.27091	-2.68444	-1.31497	-0.466534	-0.0773631	0.645637	0.306364	-3.04068	1.41269	-0.495589	-1.62745	-0.061398	-0.244457	-1.63238	0.00419874	1.93837	2.14688	-0.970848	-0.928712	0.127557	-0.573468	-2.7415
153	0.0723619	-0.486977	-0.533184	-0.118266	-0.265142	-1.44648	-0.368666	0.237961	1.73248	-0.34826	0.516574	0.758479	-0.212336	0.357791	-0.487531	1.91138	1.86132	0.435088	-0.343612	-0.93054	0.269994	-1.11105	-0.241768	1.19265	-0.593397	-0.569296	-1.26155	-2.39014	-1.49401	-0.682461	-0.478057	0.0433969	0.466544	-0.315393	-2.36915	1.22594	-0.302593	-1.81871	-0.92835	0.149977	-1.74426	-0.0644378	1.62858	1.70485	-0.633136	-0.211938	0.182875	-0.737925	-2.04622
154	0.0593088	-0.593897	-0.556156	-0.191904	-0.249928	-1.47352	0.191138	0.307861	0.0950188	0.53412	0.719032	-0.337161	-2.16352	1.44396	-0.395093	-0.582316	-0.380191	-0.974119	-0.5369	-1.08257	0.108433	0.0935685	0.779205	-0.413959	-0.0463836	-0.166382	-0.211493	-1.09153	-0.201948	0.478644	0.498816	0.503222	-2.10405	-0.579704	2.27655	-2.31379	-0.0275586	-0.25908	-2.02455	-1.39874	-0.18391	2.32499	0.327791	-1.39277	0.531326	-1.47228	-0.382207	0.432281	1.58332
156	0.401419	-0.309958	-0.703754	0.330856	-0.108641	-1.01914	-0.227108	0.225809	1.12156	0.0491049	-0.147093	-0.700284	0.603308	-0.293578	0.293747	-1.1261	-0.709231	-0.353591	0.94815	2.24186	-0.458923	0.205933	-1.39836	-0.417206	0.455404	0.385079	0.542312	1.03475	0.1742	0.23648	-0.0419315	0.0784714	0.210226	-1.00237	0.263833	0.937868	0.431057	-2.43272	-2.2289	0.711562	-1.41815	-2.11857	-0.817053	0.681357	-0.424515	-1.13456	0.234615	0.374458	1.02198
159	0.0933321	-0.47602	-0.546706	-0.0774585	-0.264191	-1.46627	-0.32137	0.255626	1.67296	-0.277612	0.476	0.560553	-0.235035	0.376461	-0.436275	1.5716	1.68423	0.225332	-0.15102	-0.502284	0.166753	-1.11998	-0.534912	1.17245	-0.450832	-0.648388	-1.13375	-2.1339	-2.40671	-1.08855	-0.392129	0.023991	0.332584	0.0274426	-2.1485	1.10081	-0.208965	-0.65453	-0.480155	0.192686	-1.32882	-0.275601	1.42135	1.95327	-0.987976	-0.781155	0.631605	-0.948989	-2.72544
160	0.169675	-0.52946	-0.673908	0.00663664	-0.287946	-1.68966	-0.233251	0.325097	1.58524	-0.0823919	0.426598	0.0681211	-0.423711	0.481512	-0.323928	0.617359	1.0268	-0.337681	0.184443	0.368313	-0.0630414	-0.922388	-0.863801	0.788294	-0.119439	-0.584633	-0.518689	-0.965176	-2.30897	-0.907475	-0.0494033	0.121359	-0.299189	0.0940557	0.22065	0.0241027	0.345615	2.16769	-0.152204	0.608652	0.410159	-0.62493	-0.445603	0.506256	-0.627486	-0.622505	1.18181	-0.788306	-0.951368
161	0.183845	-0.530783	-0.693713	-0.0141291	-0.256068	-1.54638	-0.446916	0.258071	1.87214	-0.320554	0.291752	0.416745	0.231185	-0.00608511	-0.192196	0.745829	0.788103	0.0814811	0.320716	0.758812	-0.140917	-0.348884	-0.938365	0.0924098	0.333629	-0.127915	0.260144	0.820732	-2.67237	-1.31355	0.18431	-0.178476	0.155165	1.19571	0.519151	-0.298118	0.175624	2.37247	1.54025	-0.173627	1.81081	-0.672276	-1.79697	-0.93293	-0.104126	-0.951333	0.62906	0.463673	1.39891
162	0.171911	-0.598651	-0.715583	-0.0135136	-0.313339	-1.85563	0.0233519	0.389603	0.986356	0.294414	0.560714	-0.370478	-1.40029	1.05963	-0.380877	-0.174981	0.422759	-0.948795	-0.0849623	-0.162131	-0.0153968	-0.701381	-0.0881829	0.490371	-0.246644	-0.591208	-0.540119	-1.40387	-0.541302	0.224385	0.176941	0.457114	-1.42503	-0.789368	1.864	-1.31168	0.373794	1.35824	-1.84464	0.206594	-0.139634	1.26034	0.329556	-0.639839	0.372501	0.298488	0.19372	-0.613661	0.27394
163	0.272577	-0.396765	-0.662748	0.192866	-0.217785	-1.41736	-0.174603	0.297678	1.34164	0.000303822	0.1696	-0.437996	0.081867	0.129901	-0.0554503	-0.179384	0.366553	-0.433131	0.606833	1.45114	-0.283925	-0.643407	-1.39331	0.412537	0.158187	-0.213549	0.106965	0.372272	-1.42	-0.605076	-0.0165254	0.0282696	0.113998	-0.0433767	0.634299	0.411107	0.57495	2.19482	0.354205	0.698391	0.983734	-1.8331	-1.74511	0.096759	-0.626823	-1.08847	1.07422	0.0541879	0.778953
164	0.224545	-0.436911	-0.649473	0.134098	-0.252386	-1.54978	-0.116908	0.328172	1.31123	0.0576423	0.260707	-0.41504	-0.281445	0.377881	-0.16316	-0.104102	0.578859	-0.647019	0.508667	1.15976	-0.236481	-0.905264	-1.2445	0.750013	-0.00698943	-0.539351	-0.219022	-0.318101	-1.67661	-0.618048	-0.0390513	0.139978	-0.214885	-0.16736	0.895522	0.23766	0.716538	3.39458	0.172085	1.38749	0.955629	-1.71098	-1.26706	0.597155	-0.765914	-0.167232	1.5574	-0.871784	-0.911495
165	-0.194841	-0.477664	0.00618811	-0.29141	0.0673873	-0.305276	1.45988	0.264617	-0.842631	0.238763	1.38924	1.07316	0.314467	0.193119	0.557559	-1.68956	0.95565	-0.286302	-0.543995	-1.45366	-0.106918	2.49006	-1.71526	0.605025	-0.0945976	0.552131	0.171392	0.151832	0.459353	-0.866643	0.244556	-0.383046	1.7556	0.589497	-1.12226	0.486178	0.42504	0.358872	-1.95662	-0.620608	1.55071	0.218309	-1.14582	0.393473	-0.897166	0.19734	0.758607	-0.542793	-0.763599
166	0.222512	-0.3645	-0.575291	0.172709	-0.221796	-1.38173	0.0186772	0.313843	0.911021	0.196562	0.171605	-0.660716	-0.421121	0.417629	-0.104127	-0.530303	0.275326	-0.858944	0.49607	1.14492	-0.24828	-0.80497	-0.948188	0.701245	-0.0605603	-0.550681	-0.184493	-0.270967	-0.695488	-0.150284	-0.0274517	0.183951	-0.304765	-0.3616	1.08154	0.115435	0.663369	3.08778	0.133305	1.54818	0.657925	-1.14825	-0.538516	0.608686	-0.389075	1.01564	0.96216	-0.957682	-1.44968
168	0.0491555	-0.429058	-0.403728	-0.100391	-0.20988	-1.20105	0.290685	0.27101	-0.0675088	0.473639	0.389802	-0.21364	-1.81092	1.04858	-0.26723	-0.889768	-0.210192	-1.06421	-0.403462	-0.955189	0.117648	0.261799	1.36931	-0.350629	-0.259498	-0.467141	0.367655	-0.330746	-0.148534	0.323846	0.584584	0.174399	-1.25162	0.0641517	1.23658	-1.34023	-0.159483	-0.546642	-0.713735	-0.461326	-0.413915	1.46136	0.627906	-0.872771	0.496059	-1.05832	-0.582752	0.883763	1.89626
169	0.0835655	-0.555319	-0.534321	-0.0701861	-0.300638	-1.71029	0.572172	0.407742	-0.259039	0.699939	0.290604	-0.218694	-2.44703	1.21135	-0.284766	-1.64931	-0.141423	-1.65705	-0.467156	-1.23684	0.173533	0.528665	2.47659	-0.401381	-0.560806	-0.920221	1.04337	0.335879	-0.13726	0.245842	0.814901	-0.0989589	-0.689523	0.720794	0.408201	-0.552191	-0.304944	-0.880287	0.537141	0.450641	-0.645	0.599128	0.915889	-0.326871	0.441798	-0.557836	-0.717943	1.21895	1.8962
171	0.0483226	-0.464818	-0.402198	-0.0681387	-0.244413	-1.40066	0.673223	0.354665	-0.504183	0.645381	0.176289	-0.000746499	-2.06826	0.891166	-0.152032	-1.70625	-0.0716528	-1.4012	-0.44723	-1.2671	0.183485	0.892134	2.46259	-0.438348	-0.543501	-0.759828	1.30699	0.951964	-0.0406595	-0.0428951	0.704385	-0.411384	0.450883	1.19502	-1.0735	0.681308	-0.362415	-1.23025	1.29899	0.554599	-0.471551	-0.835601	0.107375	0.276222	-0.0798318	-0.625366	-0.182085	0.831155	0.69299
173	-0.00292582	-0.463296	-0.315846	-0.129366	-0.189948	-1.17153	0.8184	0.325665	-0.707575	0.615682	0.35309	0.250455	-1.75239	0.770601	-0.0213404	-1.69545	-0.0090684	-1.07307	-0.505068	-1.46417	0.168125	1.41265	1.864	-0.463794	-0.392311	-0.377587	1.25176	1.09404	0.0430032	-0.316161	0.610731	-0.585589	1.27833	1.35219	-2.00802	1.31532	-0.251249	-1.12755	0.658715	-0.171532	-0.121142	-1.49931	-1.18556	0.227701	-0.553807	-1.29578	0.614187	-0.062053	-0.723705
174	0.125752	-0.541263	-0.594342	-0.0336812	-0.285298	-1.66863	0.280092	0.376811	0.289227	0.52393	0.441779	-0.450747	-1.92301	1.18715	-0.31696	-0.997306	-0.049354	-1.36321	-0.234562	-0.566039	0.0369298	-0.127721	1.03403	0.0108201	-0.329239	-0.715048	0.156975	-0.646622	-0.167632	0.401496	0.5321	0.29345	-1.45287	-0.210083	1.7667	-1.43712	0.082051	0.608826	-0.887826	0.245623	-0.343236	1.55575	0.935053	-0.711815	0.637967	0.224155	-0.520764	0.280977	0.982988
175	0.0483524	-0.434879	-0.362507	-0.046828	-0.247456	-1.3708	0.784341	0.344751	-0.775408	0.650018	-0.151132	0.190043	-1.94263	0.548919	-0.114183	-1.64987	-0.0256587	-1.13923	-0.420323	-1.13529	0.227777	0.824667	2.64366	-0.45741	-0.512445	-0.611733	1.33672	1.38198	-0.111405	-0.239946	0.355712	-0.5053	1.07071	1.18062	-1.74547	1.42158	-0.356193	-1.40307	1.84347	0.706977	-0.238089	-1.6281	-0.141778	0.81448	-0.388835	-0.225492	0.12102	0.46182	0.131693
176	-0.807131	-0.349216	0.667803	-0.126955	1.00998	0.833875	1.75427	0.520883	0.665935	-2.14696	0.0184548	-0.823185	-0.601931	-0.783142	-1.3777	-0.153461	-0.00673632	-0.0447815	-0.229662	0.127651	-0.064358	-0.131421	-0.146892	-1.34965	0.963078	-1.28353	0.408502	-0.647905	0.873227	-1.60753	-0.0142533	0.573668	0.33422	-0.0220532	-0.873651	-0.555251	1.73691	0.0143601	-0.961937	-0.432536	2.31415	-0.766206	0.723384	0.984096	0.58985	1.11566	-1.39115	-2.16019	2.30757
177	-0.245291	-0.393917	0.187029	-0.150164	0.0638494	-0.252021	1.50169	0.0764414	-0.904791	-0.696088	0.521681	1.06646	0.520572	0.582801	0.538849	-1.5141	1.05471	0.69156	-0.730579	-1.01185	-0.267269	2.27176	-2.87204	0.468256	0.028621	-1.68877	0.621039	-0.139909	0.618793	0.207733	0.487729	-0.283059	0.395376	0.839048	-1.00837	0.089124	-0.0904949	-0.0358967	-1.00671	-0.55816	1.82762	-0.00220326	-0.427219	0.741294	-0.676001	1.33126	0.972913	-2.72911	1.09923
182	-0.157352	-0.309066	0.107473	-0.102276	-0.0164356	-0.372905	1.25598	0.080261	-1.08959	-0.481579	-0.0995648	1.18423	0.363227	0.0731875	0.453709	-1.15864	1.11085	1.19116	-0.732944	-0.87207	-0.178183	2.32918	-3.83529	0.738507	0.279479	-2.96783	1.19007	-0.487902	0.503339	1.39687	1.0181	0.262607	-0.731021	0.976475	-0.442862	0.042669	-0.339854	-0.420546	0.540002	-0.203065	0.517328	0.197713	0.0815171	0.345858	-0.234091	0.966134	0.604077	-1.68241	0.501244
183	-0.108017	-0.28328	0.0591829	-0.0726327	-0.0787197	-0.521	1.21875	0.0941567	-1.35945	-0.342637	-0.634925	1.37258	0.243031	-0.355486	0.39679	-0.897439	1.16333	1.60864	-0.739181	-0.729044	-0.100884	2.27232	-4.41453	0.901654	0.462031	-3.73478	1.51871	-0.711933	0.338445	2.18475	1.29952	0.687555	-1.54906	0.920917	0.144828	-0.00307869	-0.458725	-0.627492	1.675	0.161231	-0.762551	0.302673	0.48546	-0.127539	0.237717	0.259687	0.0331956	-0.0503154	-0.235754
184	0.414893	-0.551275	-0.939657	0.366423	-0.341259	-2.19488	0.197138	0.524744	1.05528	0.511295	0.172229	-1.40643	-0.868147	0.718384	-0.0976142	-1.38271	0.0393328	-1.59265	0.722515	1.72577	-0.388775	-1.05912	-0.989377	0.917868	-0.154984	-0.773222	-0.214715	-0.291822	0.316442	0.382744	-0.0159887	0.302286	-0.489032	-0.695731	1.52178	-0.0145881	0.688602	3.0052	0.083755	1.81133	0.297131	-0.418141	0.399864	0.582639	0.121156	2.41308	0.0955213	-0.928934	-1.8469
185	0.0731384	-0.393456	-0.345907	0.00341826	-0.27187	-1.40468	0.832242	0.326693	-1.02653	0.6251	-0.703016	0.362248	-1.77777	0.0798336	-0.141146	-1.2818	0.00473112	-0.71847	-0.333505	-0.716557	0.273043	0.278224	2.65096	-0.400944	-0.408148	-0.41603	0.988771	1.40553	-0.30237	-0.288823	-0.170534	-0.323958	0.960111	0.593437	-1.27788	1.302	-0.251609	-1.17566	1.73311	0.743857	-0.0331506	-1.25563	0.245339	0.90147	-0.291034	0.377318	0.0191317	0.285247	0.497132
186	0.199021	-0.425911	-0.581718	0.129515	-0.256014	-1.54624	0.275918	0.368637	0.371049	0.473173	0.174219	-0.739083	-1.27383	0.778024	-0.160407	-1.17685	-0.0360977	-1.35553	0.168373	0.35324	-0.119364	-0.39931	0.446092	0.362253	-0.283747	-0.757994	0.154167	-0.171037	0.214749	0.364587	0.278625	0.163292	-0.677907	-0.112683	1.18481	-0.481843	0.226474	1.56747	0.330449	1.29445	-0.0677643	0.521804	1.0664	0.163119	0.486728	2.06613	-0.472765	-0.268011	-0.868539
187	0.111023	-0.568768	-0.55178	-0.00708224	-0.340266	-1.9016	0.85578	0.467094	-0.671665	0.831992	-0.120409	-0.0877604	-2.55247	0.889615	-0.210895	-2.10259	-0.0853436	-1.7303	-0.422034	-1.15647	0.222933	0.666604	3.23208	-0.41797	-0.690275	-1.01733	1.51863	1.34779	-0.0345499	-0.0221265	0.57611	-0.441485	0.579514	1.27108	-1.17075	1.00948	-0.427455	-1.24291	2.34283	1.31333	-0.479519	-1.10157	0.79976	0.819505	0.00877581	0.552222	-0.474643	0.943186	0.642315
188	0.200363	-0.396274	-0.542994	0.155937	-0.252979	-1.51059	0.422785	0.372406	0.0611909	0.545443	-0.00890067	-0.695265	-1.3191	0.638204	-0.111028	-1.41231	-0.0873843	-1.38424	0.113787	0.191619	-0.0712582	-0.183398	1.02947	0.262116	-0.344585	-0.779995	0.411249	0.350318	0.460326	0.279572	0.25396	-0.0584541	-0.0588793	0.42482	0.203168	0.112721	-0.0440021	0.890223	1.46123	1.38281	-0.0731998	0.132307	1.25632	0.531008	0.424616	2.43854	-0.619756	-0.113095	-1.25072
189	-0.566836	-0.306093	0.596299	-0.00590553	0.546764	0.38031	1.51151	0.075864	0.122076	-2.27332	0.121294	-0.230933	0.0389848	0.627682	0.0330028	-0.672611	0.24177	0.643125	-0.307602	0.0946533	-0.488639	-0.200834	0.0175556	-0.0623111	1.28231	-0.533472	0.675915	-0.550181	0.504994	-0.673099	0.250959	0.444934	0.269033	0.201666	-0.93523	-0.572402	1.916	-0.0837473	-0.752159	-0.427115	2.05015	-0.617725	0.503289	0.803234	0.126637	1.30433	-1.02256	-3.11394	2.52391
191	0.0975528	-0.29577	-0.248627	0.0720985	-0.287346	-1.30533	1.00875	0.253952	-1.69488	0.518033	-1.79946	0.919498	-1.11699	-1.03043	-0.124144	-0.29531	0.105658	0.512035	-0.179645	0.101313	0.336579	-0.606314	1.88864	-0.259445	-0.0145017	0.328533	0.00603499	1.17783	-0.636818	-0.48973	-1.23772	0.0508541	0.892459	-0.699178	-0.412961	0.910407	0.101418	-0.368923	0.291159	-0.0534939	0.546703	-0.297828	0.0544656	0.50402	-0.244424	0.595911	0.298691	-0.610671	0.388499
194	0.624284	-0.39259	-1.02001	0.637983	-0.224232	-1.78619	-0.023351	0.445847	1.35466	0.313334	-0.0342379	-1.65735	0.407049	-0.00736476	0.228477	-1.446	-0.343347	-0.86038	1.17811	2.95499	-0.567914	-0.726633	-2.25518	0.352234	0.170368	0.12005	0.348416	0.76675	0.510404	0.297388	-0.216857	0.135339	0.508936	-1.33687	0.266843	1.37821	0.67747	-0.455386	-0.969636	0.48645	-0.429138	-2.42261	-1.38831	0.574835	-0.678395	-1.81402	0.235592	0.78439	1.7543
195	0.509374	-0.222445	-0.737188	0.536479	-0.116194	-1.10569	-0.04627	0.288252	0.927312	0.203984	-0.0940886	-1.25677	0.553373	-0.180106	0.261371	-1.14743	-0.444483	-0.429885	0.906098	2.30663	-0.425456	-0.325291	-1.73465	-0.0100303	0.163009	0.360172	0.445793	0.765141	0.652413	0.330111	-0.147286	0.0599928	0.532494	-1.23746	-0.175659	1.2282	0.390795	-1.82159	-1.29408	-0.0285546	-0.845965	-1.93216	-1.06465	0.415499	-0.558489	-2.16548	0.0382601	0.963882	2.06573
197	0.0848614	-0.27213	-0.200476	0.0751498	-0.299417	-1.2855	1.12022	0.230591	-2.06978	0.477538	-2.35285	1.31983	-0.945975	-1.63182	-0.110969	0.0863313	0.264352	1.33538	-0.187866	0.44348	0.447923	-1.01745	1.51817	-0.186326	0.276692	0.409144	-0.328696	1.38861	-1.26328	-0.427187	-2.48708	0.577224	0.843021	-2.1931	0.623936	1.46106	0.698911	0.178464	-0.686321	-0.809403	0.987582	0.550744	-0.0721145	0.0689444	-0.119464	0.436812	-0.0312497	-1.0764	0.196345
198	0.0794637	-0.262151	-0.176692	0.0748941	-0.301428	-1.26527	1.16847	0.216603	-2.20855	0.440931	-2.54363	1.48447	-0.828997	-1.83853	-0.0965975	0.247272	0.343382	1.66046	-0.19683	0.558758	0.463934	-1.07898	1.09796	-0.113511	0.39446	0.299069	-0.395572	1.29769	-1.4269	-0.269023	-2.70864	0.792348	0.625408	-2.61181	1.10504	1.50699	0.885143	0.411685	-0.981819	-0.977766	0.889671	0.835505	-0.10753	-0.214816	0.0118367	0.124211	-0.290904	-0.835234	-0.00181792
200	0.107574	-0.293908	-0.21161	0.103277	-0.345099	-1.454	1.32925	0.247149	-2.49419	0.507858	-2.88337	1.61295	-0.886798	-2.04632	-0.115316	0.316589	0.326595	1.74546	-0.180744	0.661632	0.481904	-1.23505	1.25068	-0.12924	0.392627	0.500139	-0.53907	1.28139	-1.35668	-0.393457	-2.66419	0.713889	0.705328	-2.49229	0.948608	1.26315	0.778197	0.42431	-1.03353	-0.939712	0.921892	0.803295	-0.115295	-0.165949	-0.0223377	0.25651	-0.082355	-0.94092	0.0332395
201	0.074988	-0.253467	-0.151116	0.0706451	-0.293586	-1.21631	1.19427	0.196842	-2.23066	0.371479	-2.53407	1.55377	-0.658995	-1.81921	-0.0683034	0.319928	0.403422	1.73506	-0.2121	0.532961	0.394221	-0.830953	0.331924	0.00635755	0.412511	-0.0700785	-0.234373	0.845677	-1.21663	0.0735593	-2.01053	0.807425	0.123481	-2.16126	1.23602	1.06089	0.729655	0.413244	-0.689518	-0.606674	0.224759	0.625811	-0.060041	-0.405711	0.17473	-0.392068	-0.51396	0.139982	-0.219587
204	-0.0574762	-0.256685	0.012223	-0.0378545	-0.134136	-0.661219	1.1669	0.106797	-1.57489	-0.180792	-1.14117	1.46336	0.0917931	-0.755086	0.29325	-0.533331	1.04899	1.78681	-0.640023	-0.453651	-0.00800905	1.77411	-4.07132	0.851262	0.530135	-3.55505	1.43093	-0.732304	0.0764773	2.31762	1.1752	0.905977	-1.86679	0.565246	0.689553	-0.0439434	-0.386557	-0.564731	2.04724	0.450623	-1.67788	0.261466	0.645553	-0.543714	0.591199	-0.598701	-0.561303	1.62542	-0.824962
205	0.361939	-0.320702	-0.673323	0.382698	-0.217252	-1.467	0.192491	0.370663	0.627656	0.406499	-0.0197184	-1.31081	-0.294859	0.318255	0.0402005	-1.17111	-0.133035	-1.09943	0.657631	1.59896	-0.344772	-0.777073	-0.926728	0.718681	-0.0460851	-0.414922	-0.207748	0.045891	0.905934	0.426239	-0.187473	0.153771	0.0812808	-0.428805	0.552286	0.377401	0.354132	1.62986	0.612595	0.933504	0.211097	-0.179857	0.483188	0.489203	0.152767	1.90659	-0.387053	-0.459364	-1.54058
206	0.386021	-0.357008	-0.716571	0.40843	-0.253303	-1.65093	0.338955	0.417388	0.405477	0.527662	-0.122358	-1.37927	-0.539093	0.373884	0.00895508	-1.29349	-0.159964	-1.27341	0.533695	1.27154	-0.293401	-0.724594	-0.298602	0.760864	-0.085654	-0.540702	-0.353142	0.0136524	1.13947	0.403291	-0.106583	0.0594267	0.0939822	0.19432	0.281908	-0.0490454	0.0139872	1.71787	1.34278	0.933143	0.328104	0.753705	1.2489	0.389658	0.506147	3.13278	-0.532491	-0.822809	-2.52483
207	0.472662	-0.236703	-0.713912	0.53425	-0.164614	-1.28982	0.123325	0.343093	0.712976	0.34802	-0.0805117	-1.53404	0.264293	0.0405532	0.172176	-1.13808	-0.259197	-0.754265	0.791898	2.00795	-0.397744	-0.68382	-1.47931	0.544604	0.0656796	-0.039048	-0.0784144	0.332661	1.09152	0.434177	-0.361803	0.121512	0.495785	-0.717013	-0.0317034	0.962713	0.319012	0.0739308	0.168991	-0.0355864	-0.0278123	-0.737266	-0.310061	0.287619	-0.188535	-0.434732	-0.426298	0.445089	0.421881
208	0.629857	-0.0909065	-0.728773	0.761137	-0.0977774	-1.03952	0.183705	0.313552	0.469408	0.37798	-0.189503	-1.8791	0.730908	-0.199562	0.269787	-0.955991	-0.330298	-0.356793	0.631805	1.72773	-0.320475	-0.53425	-1.35	0.452325	0.0880554	0.217963	-0.260704	0.25002	1.50417	0.44203	-0.554011	0.0628612	0.790296	-0.364803	-0.810802	0.909245	-0.0945488	-1.11739	0.481465	-1.36923	0.0459559	0.335195	-0.136788	-0.293525	-0.0510351	-1.4904	-0.686134	0.809325	1.11282
209	0.17335	-0.251888	-0.238924	0.170655	-0.322495	-1.37957	1.20306	0.226092	-2.15301	0.476271	-2.51028	1.11494	-0.55048	-1.59427	-0.121565	0.405595	0.028905	0.917429	0.0114788	0.655063	0.224784	-1.04544	1.02429	-0.102728	0.105209	0.984439	-0.751204	0.294036	-0.0887145	-0.622356	-0.541974	-0.124445	0.517979	-0.183558	-0.376714	-0.642392	-0.225132	0.151473	-0.445243	-0.0742752	0.333917	0.0613383	-0.0536503	0.143239	-0.129316	0.537853	0.739012	-0.57145	0.132372
210	0.880088	-0.0722866	-0.96188	1.02578	-0.0752974	-1.16846	0.122115	0.36894	0.754879	0.394239	-0.13042	-2.11254	0.82923	-0.274485	0.338847	-1.2871	-0.343703	-0.251456	0.821022	2.38233	-0.353121	-0.675515	-1.94732	0.156836	-0.19274	0.578032	0.429211	0.472114	1.39559	0.462238	-0.201479	-0.0210209	0.942822	-1.36055	-1.09432	1.23057	-0.00652061	-1.90046	-0.0795314	-1.42052	-0.23152	-0.481002	-0.62579	-0.257126	-0.344893	-2.7035	-0.409561	1.32909	2.40142
211	-0.00389717	-0.229494	-0.0341275	0.00222792	-0.183022	-0.794057	1.10565	0.118207	-1.73105	-0.00683469	-1.58836	1.45412	-0.0745923	-1.08464	0.156196	-0.11643	0.788748	1.70293	-0.454033	-0.0952271	0.0831006	0.940813	-2.89308	0.602435	0.46777	-2.48609	0.955206	-0.544998	-0.205251	1.76019	0.688593	0.848719	-1.58312	0.0312772	0.979832	-0.0634205	-0.154605	-0.261295	1.48725	0.526154	-1.77614	0.0958307	0.478771	-0.677897	0.632546	-1.11908	-0.829829	2.33509	-0.89384
213	0.0668157	-0.23798	-0.0971882	0.0581673	-0.269113	-1.09437	1.22939	0.152499	-2.16753	0.205051	-2.32591	1.59846	-0.288712	-1.56399	-0.00187847	0.365843	0.494945	1.62568	-0.246981	0.34726	0.187281	-0.0927982	-1.32182	0.252403	0.343929	-0.936528	0.25507	-0.237582	-0.51118	0.79869	-0.0148854	0.633517	-0.933822	-0.60854	1.07945	-0.0641962	0.171494	0.18372	0.289872	0.419338	-1.20061	-0.133429	0.0823385	-0.546667	0.403758	-1.20544	-0.736143	1.97762	-0.475357
214	1.92358	1.02432	-0.770355	1.89945	0.578253	1.3689	-0.194039	-0.0698058	0.0335991	-0.0387709	0.626018	0.463733	-0.995356	-0.0304441	-0.110881	-0.557631	0.787518	0.947953	-0.3234	0.430158	0.459563	-0.858738	-0.512424	-0.918251	-1.61843	1.03274	1.88527	-0.0245369	-0.333665	-0.213133	1.90643	-0.54759	0.145482	-2.25876	-1.10397	-0.634161	-0.444424	0.0718849	0.584485	-0.38279	0.386241	0.984837	0.479488	-0.408102	0.2188	0.389831	0.00719462	-0.229459	-0.484986
215	0.862952	0.228838	-0.628875	0.984586	0.116915	-0.142593	0.0263716	0.14947	0.301288	0.186455	0.128357	-1.03571	0.255094	-0.181981	0.166574	-0.736278	0.128707	0.408857	0.162267	1.05036	0.0823887	-0.560716	-1.04488	-0.4907	-0.99604	0.837607	1.39701	0.0310002	0.359495	0.153186	0.779417	-0.251314	0.477556	-1.95982	-1.18642	0.304706	-0.221656	-0.952354	0.257172	-0.929746	0.119067	0.16712	-0.029254	-0.433042	-0.140273	-1.38766	0.0279821	0.772597	1.41346
217	1.54358	0.699176	-0.804243	1.6982	0.390944	0.707978	-0.0483701	0.0535607	0.100331	0.124359	0.44848	-0.711404	-0.128037	-0.208581	0.100716	-0.658488	0.631222	1.22541	-0.371369	0.380611	0.519844	-0.727228	-0.686728	-1.28023	-2.13906	1.39753	2.79339	-0.354442	-0.465152	-0.0899881	1.92655	-0.530192	0.203881	-3.08252	-1.52716	-0.478367	-0.456413	-0.229845	0.590349	-0.57545	0.453567	0.781046	0.522878	-0.614092	0.0552227	-0.156255	0.429343	0.216586	0.374267
218	-0.361506	-0.315778	0.447778	-0.0150479	0.164	0.04956	1.44348	-0.155423	-0.417093	-1.74761	0.222145	0.490874	0.726971	1.43813	0.390575	-1.11368	0.563923	0.729166	-0.569085	-0.166892	-0.419027	0.651641	-1.11715	-0.340388	-0.195512	-1.28249	-0.0947022	0.118127	0.50365	-0.381269	-0.3267	-0.67415	0.128416	0.27125	-0.752108	-0.353244	-0.229641	0.0813574	-1.05831	-0.400619	1.98557	-0.496426	0.141918	0.814637	-0.256756	1.5128	0.547845	-3.20982	2.55272
222	1.65403	0.904972	-0.631031	1.6309	0.496628	1.20388	-0.143741	-0.0688136	-0.040929	-0.0379821	0.544322	0.368806	-0.793585	-0.00480932	-0.11938	-0.290036	0.698811	0.769472	-0.36188	0.0977822	0.386364	-0.647365	-0.280262	-0.660841	-1.13155	0.655848	1.41425	0.319886	-0.480376	-0.278068	2.0174	-0.564964	0.0925305	-2.28381	-0.950949	-0.914758	-0.488776	0.326416	0.426037	-0.148133	0.126997	0.736001	0.372021	-0.00377682	0.235283	0.854182	-0.144497	-0.429794	-0.924818
223	1.27832	0.670249	-0.547994	1.34042	0.37722	0.879776	-0.089507	-0.029282	-0.0210368	0.00823317	0.444779	0.0116343	-0.484111	-0.0693917	-0.0357993	-0.336574	0.634731	0.911021	-0.380673	0.0624742	0.439429	-0.603301	-0.317261	-0.923946	-1.52658	0.929774	1.98379	-0.00928355	-0.576425	-0.229307	2.05021	-0.569644	0.0694122	-2.62723	-1.20414	-0.904347	-0.525523	0.280872	0.578169	-0.235113	0.33339	0.945907	0.589281	-0.28103	0.231866	0.873523	0.171448	-0.3844	-0.860278
224	1.66342	0.828888	-0.778779	1.80168	0.46835	1.01484	-0.0832054	-0.000702652	0.00144563	0.0694328	0.545121	-0.386605	-0.358153	-0.173133	0.0370535	-0.530499	0.791843	1.38478	-0.545722	0.0603829	0.634935	-0.739328	-0.445483	-1.42317	-2.31324	1.42624	2.98768	-0.368511	-0.783214	-0.22068	2.36054	-0.63873	0.0618727	-3.30774	-1.52997	-0.910134	-0.564805	0.220755	0.707198	-0.315351	0.533058	1.07301	0.756785	-0.554736	0.198028	0.723358	0.485719	-0.241147	-0.539428
225	1.03576	0.0490531	-0.981329	1.29026	-0.0755427	-1.16906	0.431263	0.393594	0.0977981	0.599636	-0.497478	-2.98164	1.55154	-0.531389	0.425622	-0.712825	-0.518302	-0.0514959	0.374201	1.14448	-0.266284	-0.304627	-0.778159	0.704325	0.424823	0.193001	-1.27824	-0.0770638	2.23196	0.416363	-1.17029	0.0869924	1.00649	1.21083	-1.41892	0.323414	-0.725162	-1.59843	1.34452	-2.65253	0.430683	2.54486	0.691979	-0.99976	0.490466	-0.834064	-0.947786	0.26603	-0.0486903
226	0.517011	-0.117669	-0.611148	0.63314	-0.146256	-1.10852	0.398647	0.305237	-0.0655456	0.458489	-0.511745	-1.5819	0.46485	-0.257758	0.164892	-0.614101	-0.322221	-0.438123	0.38699	1.01296	-0.231374	-0.543119	-0.316313	0.670985	0.243288	0.126899	-1.12399	-0.138296	1.78459	0.185613	-0.362648	-0.12818	0.618289	1.07898	-1.06311	-0.617102	-0.770771	-0.0614775	1.42864	-1.18883	0.510573	2.321	1.17454	-0.475941	0.621899	1.67283	-0.361495	-0.755774	-1.8551
230	1.43498	0.662434	-0.75481	1.66402	0.357441	0.661953	0.0391892	0.0585826	-0.0806248	0.182216	0.369158	-1.28004	0.480033	-0.319842	0.197773	-0.2825	0.559868	1.57101	-0.763735	-0.663813	0.668966	-0.182316	0.0848703	-1.40203	-2.06002	1.13325	2.64634	-0.863787	-1.02179	-0.116759	1.02906	-0.196629	-0.233209	-1.74983	-0.491021	-0.436306	-0.0947385	0.424052	0.122863	0.349631	0.272218	0.0233529	0.363062	-0.194408	-0.033126	0.531807	0.687846	-0.0843581	-0.063667
231	0.289824	-0.142187	-0.301283	0.33374	-0.23777	-1.10501	0.865614	0.194407	-1.42454	0.401783	-1.83584	0.117448	0.16633	-1.12595	-0.0384478	0.47777	-0.288599	0.23953	0.277949	0.861077	-0.0699143	-0.97515	0.416883	0.164181	0.0844318	1.46548	-1.4895	-0.666597	1.42814	-0.75286	0.907608	-0.772481	0.477798	1.78552	-1.64375	-2.69568	-1.28979	0.0614865	-0.0672417	-0.232118	0.237698	0.815998	0.272488	-0.0553841	0.0278691	1.33342	1.6158	-1.06423	-0.473489
233	0.930863	0.395419	-0.545605	1.15498	0.203873	0.29945	0.0976646	0.0780894	-0.11199	0.205504	0.173707	-1.48483	0.844878	-0.347592	0.257609	-0.112861	0.296553	1.39024	-0.728792	-0.943111	0.569975	0.184729	0.425098	-1.15621	-1.59514	0.816401	1.92341	-1.31099	-0.845701	0.0398895	-0.595225	0.26183	-0.400433	0.398988	0.572465	0.14301	0.348025	0.462449	-0.267101	0.586558	0.0897372	-0.565648	0.19131	-0.0336209	-0.150473	0.419282	0.745197	-0.0429311	0.0612237
234	0.48458	-0.0707798	-0.49847	0.599635	-0.152196	-0.998527	0.563101	0.25017	-0.600202	0.436775	-1.00767	-1.14425	0.610887	-0.656323	0.132977	-0.0889787	-0.367433	-0.089216	0.311285	0.844502	-0.182447	-0.621229	-0.00612433	0.584047	0.387972	0.643154	-1.64642	-0.298854	1.91782	-0.198111	0.0613676	-0.425765	0.722992	1.6199	-1.73354	-1.66928	-1.28951	-0.421727	1.12083	-1.52138	0.549838	2.62688	1.01532	-0.636878	0.561154	1.52383	0.401099	-1.07629	-1.59267
235	1.30615	0.60578	-0.664257	1.51135	0.289733	0.49476	0.132288	0.0629249	-0.233402	0.217438	0.181456	-1.63039	1.03449	-0.319206	0.217442	0.276468	0.213548	1.12208	-0.828272	-1.43842	0.429855	0.516548	0.79378	-0.492013	-0.404486	-0.0921967	0.490988	-0.277037	-0.99271	-0.161794	0.0853096	0.127932	-0.432829	-0.0664767	0.616376	-0.219607	0.202081	0.639808	-0.526456	1.07256	-0.290528	-0.918123	-0.475796	0.629635	-0.110215	0.334826	-0.0730685	-0.146671	-0.0887133
236	1.01096	0.386189	-0.649728	1.31246	0.180429	0.134333	0.192834	0.133282	-0.181497	0.321853	0.0724006	-2.29418	1.49276	-0.508311	0.402552	-0.0105605	0.157275	1.67186	-0.937903	-1.46675	0.643717	0.558283	0.835511	-1.17409	-1.51089	0.686447	1.60556	-1.92244	-0.82335	0.1768	-2.12086	0.714223	-0.587736	2.37213	1.56039	0.671028	0.75082	0.486042	-0.612062	0.758494	-0.0790979	-1.02632	0.0196705	0.106733	-0.225145	0.246121	0.65229	0.00378707	0.165212
237	1.13694	0.439838	-0.714621	1.45774	0.196789	0.136947	0.230693	0.145945	-0.234463	0.359851	0.0429647	-2.57118	1.73319	-0.547922	0.433246	0.125574	0.0907331	1.6696	-1.01943	-1.74311	0.619808	0.754603	1.0481	-0.971602	-1.12287	0.380085	1.06628	-1.76785	-0.835763	0.153679	-2.31559	0.789077	-0.633391	2.75294	1.79533	0.693957	0.789029	0.508876	-0.750522	0.894404	-0.226342	-1.17005	-0.227148	0.318813	-0.211458	0.134413	0.317112	-0.0177422	0.129735
238	1.09918	0.36402	-0.764044	1.44622	0.147194	-0.0900879	0.280474	0.195789	-0.202289	0.428809	-0.0522662	-2.90602	1.92797	-0.616205	0.49813	-0.0120963	-0.0153895	1.64185	-0.919769	-1.50553	0.573995	0.703653	0.906941	-0.90536	-1.14443	0.498495	0.93007	-2.01812	-0.376491	0.291725	-2.95188	0.911445	-0.472226	3.4805	1.73013	0.954004	0.762265	0.131829	-0.498324	0.249669	-0.103732	-0.638677	0.0105513	-0.0143388	-0.124498	-0.127041	0.205729	0.0889789	0.182516
239	0.734611	0.145098	-0.603902	0.959244	0.026478	-0.424383	0.251506	0.20544	-0.0491518	0.367092	-0.188431	-2.15395	1.30404	-0.427975	0.349211	-0.250955	-0.190114	0.654542	-0.237657	-0.214808	0.142868	0.185431	0.0962207	-0.127062	-0.331696	0.291088	-0.077489	-0.919302	0.692085	0.295562	-1.78436	0.438407	0.178835	2.0489	0.224451	0.579768	0.0596496	-0.608846	0.334771	-1.02184	0.134831	0.796513	0.310313	-0.452135	0.152658	-0.449682	-0.331137	0.172422	0.0725432
240	0.687369	0.0617283	-0.596683	0.850912	-0.0608085	-0.753922	0.404902	0.241418	-0.261257	0.417175	-0.584233	-1.83754	1.09725	-0.486257	0.24302	-0.122792	-0.408905	-0.0560554	0.177416	0.460576	-0.199593	-0.167265	-0.115859	0.702609	0.684936	0.0806837	-1.64864	0.0452496	1.70304	0.0500981	-0.383093	-0.159631	0.726301	1.18668	-1.47554	-0.686156	-0.995662	-0.988388	1.2104	-2.04801	0.495716	2.73109	0.807281	-0.873902	0.581539	0.265629	-0.398304	-0.439553	-0.93059
241	0.940734	0.340781	-0.611964	1.21458	0.13766	0.00420112	0.233645	0.141512	-0.220791	0.334074	-0.0416501	-2.33784	1.62569	-0.48088	0.38387	0.175118	-0.0389059	1.25368	-0.804658	-1.48053	0.430833	0.727797	0.923716	-0.549405	-0.543372	0.0948829	0.325874	-1.31473	-0.463678	0.146288	-2.10147	0.685804	-0.447026	2.59529	1.42543	0.614011	0.575817	0.217522	-0.508045	0.449521	-0.167145	-0.627241	-0.19312	0.157462	-0.0908241	-0.0916481	0.00621041	0.00320366	0.0702331
242	0.946292	0.355086	-0.566432	1.14584	0.125879	-0.0153614	0.243485	0.121902	-0.255246	0.292145	-0.115038	-1.97951	1.43412	-0.355775	0.268618	0.380975	-0.174831	0.575951	-0.542069	-1.21508	0.130217	0.689175	0.766858	0.199533	0.54893	-0.524803	-0.909612	-0.0713842	-0.131952	-0.0278804	-0.694093	0.255227	-0.146529	1.0563	0.387567	0.041631	0.0184928	-0.0519768	-0.0930786	0.0262637	-0.0872083	0.186184	-0.233729	0.0694196	0.105334	-0.203301	-0.442702	-0.0548143	-0.119031
244	2.2221	1.28368	-0.681914	1.96731	0.649101	1.61788	-0.187757	-0.131272	-0.138005	-0.0995489	0.586903	0.786688	-0.983912	0.120285	-0.250118	0.106009	0.560271	0.184356	-0.312258	-0.211628	0.119046	-0.305373	0.120803	0.289155	0.448706	-0.455397	-0.613104	1.07454	-0.270418	-0.303304	1.04599	-0.267932	0.0346912	-0.53527	0.231094	-0.619882	-0.134616	0.431388	-0.326576	0.360961	-0.579239	-0.491004	-0.405899	0.858458	0.0507395	0.498632	-0.653401	-0.273188	-0.484673
245	1.52533	0.796525	-0.617245	1.57383	0.38125	0.821996	0.0510356	-0.0113191	-0.255288	0.0986827	0.262793	-0.794565	0.453057	-0.118441	0.0236961	0.477199	0.217193	0.482493	-0.621223	-1.23646	0.175124	0.447193	0.740731	0.265155	0.74162	-0.834058	-0.865619	0.938544	-0.805103	-0.338688	0.997958	-0.140384	-0.271007	-0.760826	0.387235	-0.612115	-0.04185	0.663853	-0.589932	1.14734	-0.605484	-0.99448	-0.87808	1.11174	-0.0431675	0.314505	-0.744859	-0.226117	-0.260226
246	1.2753	0.593268	-0.607654	1.42245	0.244786	0.372305	0.19799	0.0569319	-0.330459	0.215938	0.027103	-1.66324	1.27033	-0.233066	0.161422	0.703628	-0.0777541	0.422786	-0.670624	-1.62005	0.0991988	0.842395	0.970379	0.388602	1.02046	-1.01102	-1.16816	0.750004	-0.74359	-0.263342	0.571377	-0.00230516	-0.301852	-0.444349	0.326742	-0.338615	-0.00232784	0.404194	-0.423489	0.882999	-0.316759	-0.593235	-0.663936	0.599242	-0.0205435	-0.0188458	-0.468183	-0.0830318	-0.0371748
247	0.21218	-0.103107	-0.168134	0.216953	-0.218187	-0.88399	0.778511	0.106136	-1.37519	0.265131	-1.73867	0.414215	0.257987	-0.943666	-0.114399	0.85273	-0.366089	-0.0335784	0.34302	0.779124	-0.163228	-0.897562	0.194368	-0.0460939	-0.206653	1.85549	-1.25211	-1.32043	1.45363	-0.951941	2.1435	-1.11516	0.0350711	2.3939	-1.52397	-3.37779	-1.25648	0.344717	-0.718603	0.836618	-0.234599	-0.671236	-0.284476	0.303578	-0.301381	0.704082	1.90889	-0.534776	0.408007
248	1.42176	0.769098	-0.520731	1.40303	0.360484	0.820266	0.0304163	-0.0383657	-0.253292	0.0431865	0.235424	-0.427371	0.261053	-0.0100198	-0.059254	0.597999	0.135194	0.0526643	-0.449855	-1.08168	-0.00366603	0.450656	0.663404	0.666844	1.34451	-1.19544	-1.5136	1.53125	-0.666222	-0.398355	1.50226	-0.289167	-0.163963	-1.31607	0.0979684	-0.711656	-0.174981	0.545659	-0.501208	1.03941	-0.591263	-0.85439	-0.930307	1.05719	-0.0236552	0.114336	-0.835861	-0.133185	-0.115891
249	0.147984	-0.172671	-0.104347	0.114539	-0.281662	-1.07828	1.10636	0.111681	-2.01238	0.249484	-2.30908	1.27121	-0.0920437	-1.3173	-0.14203	0.8595	-0.0142006	0.656953	0.0843369	0.574162	0.0133364	-0.625701	-0.246002	-0.0933732	-0.0967463	0.748727	-0.321204	-0.767611	0.15114	-0.262234	1.11032	-0.259192	-0.478879	0.590459	0.178297	-1.1364	-0.118223	0.352643	-0.530868	0.911182	-0.720837	-1.04471	-0.357798	0.0410869	-0.0756155	-0.815269	-0.0152008	1.1117	0.374715
250	1.24465	0.628976	-0.488781	1.28273	0.238415	0.44074	0.190325	0.00201729	-0.39601	0.125946	-0.0199605	-1.17681	1.12693	-0.0247314	0.00693768	1.16158	-0.266196	-0.432363	-0.459127	-1.69653	-0.262255	1.06365	1.02729	1.28986	2.50671	-2.02148	-2.66458	2.25783	-0.785369	-0.483082	2.06673	-0.376384	-0.191187	-2.18288	-0.275369	-0.664844	-0.265703	0.346595	-0.386761	1.0744	-0.337166	-0.632642	-0.961201	0.643993	-0.0443347	-0.429266	-0.595249	0.138039	0.387506
251	0.246906	-0.0580739	-0.0156543	0.150378	-0.289953	-0.940076	1.03599	-0.0124683	-1.89939	0.121807	-2.25309	1.12351	0.477478	-0.836396	-0.299222	1.67785	-0.546529	-0.569519	0.446518	0.684888	-0.341447	-0.703129	-0.236472	-0.395541	-0.679259	2.00351	-0.442134	-1.96542	0.957972	-0.920749	3.24922	-1.14559	-0.710421	2.21513	-0.292172	-2.08556	-0.249697	0.507831	-1.12698	1.7132	-0.726271	-2.2244	-0.814994	0.489422	-0.436358	-1.0191	0.0570492	0.874851	1.12244
252	0.200151	-0.0797355	-0.0886359	0.165677	-0.232585	-0.836942	0.825749	0.0477153	-1.5088	0.185017	-1.85639	0.702685	0.347798	-0.858957	-0.190121	1.20284	-0.441768	-0.272158	0.392632	0.726241	-0.243983	-0.815357	-0.00283317	-0.216876	-0.439809	2.01914	-0.928216	-1.72119	1.30694	-1.00358	2.8762	-1.23142	-0.338376	2.52761	-1.08868	-3.17851	-0.917481	0.490935	-1.06884	1.48424	-0.557508	-1.69714	-0.652899	0.489328	-0.460209	-0.108783	1.36568	0.144207	0.973605
253	0.294606	0.0920498	0.135594	0.112759	-0.227316	-0.52874	0.743217	-0.168056	-1.31827	-0.09819	-1.52161	0.860786	0.808795	0.0192298	-0.378632	1.86619	-0.762692	-1.53252	0.513083	0.328706	-0.516391	-0.204183	-0.306313	-0.535659	-0.912379	1.55179	0.268343	-1.69859	0.536801	-0.667345	2.77888	-0.856644	-0.693593	1.42768	0.391638	0.106724	0.545759	0.173	-0.590751	0.906523	-0.170901	-1.4275	-0.500131	0.328047	-0.231458	-0.98809	-1.26349	0.430309	0.576963
254	0.474806	0.290156	0.337459	0.127518	-0.242545	-0.310038	0.717192	-0.378291	-1.16899	-0.337983	-1.26861	0.844773	1.33272	0.85716	-0.55271	2.45917	-1.12615	-2.77805	0.660968	0.0530313	-0.773759	0.248499	-0.412027	-0.712078	-1.21509	1.21061	0.967259	-1.49851	0.144646	-0.440272	2.31486	-0.56199	-0.661526	0.637492	1.03696	2.24132	1.26249	-0.180239	0.0242099	-0.0525067	0.408491	-0.31971	-0.0692136	0.0779384	0.0385383	-0.669221	-2.15745	-0.144999	-0.159118
255	0.988626	0.276583	-0.662758	1.16728	0.0444814	-0.419168	0.359742	0.196776	-0.262291	0.386446	-0.367755	-2.22639	1.55047	-0.381402	0.264963	0.307967	-0.437938	-0.0423807	-0.136077	-0.485793	-0.191833	0.451773	0.32213	0.853227	1.2537	-0.673938	-1.92131	0.557908	0.896361	0.00226025	-0.166155	-0.0334089	0.408867	0.508883	-0.87847	-0.243831	-0.606562	-0.802778	0.755256	-1.34426	0.288675	1.81464	0.302111	-0.62367	0.402642	-0.379395	-0.618581	-0.0520502	-0.315659
256	0.998961	0.490005	-0.40074	1.04035	0.165355	0.2602	0.203709	0.0132505	-0.368298	0.128436	-0.0906771	-1.1873	1.17661	-0.0247663	0.0247581	1.1121	-0.335732	-0.495916	-0.375001	-1.55298	-0.289507	1.03885	0.931889	1.21591	2.34588	-1.85508	-2.45911	2.00353	-0.654144	-0.40562	1.78997	-0.320033	-0.156592	-1.97168	-0.331424	-0.491808	-0.231453	0.19572	-0.252916	0.814294	-0.164691	-0.391844	-0.719131	0.329662	-0.0387354	-0.501262	-0.346014	0.19497	0.456361
257	1.45729	0.695206	-0.57975	1.48555	0.202535	0.230135	0.347348	0.0353922	-0.550773	0.214147	-0.230728	-1.88315	1.85758	-0.0406611	0.0530152	1.5918	-0.575673	-0.808407	-0.455464	-2.03987	-0.447106	1.41216	1.16034	1.52445	2.89499	-2.22282	-2.91339	2.24891	-0.66834	-0.421795	1.85119	-0.310302	-0.137376	-2.1071	-0.428757	-0.329236	-0.204959	0.0220661	-0.105687	0.493824	0.0494574	-0.0724704	-0.373153	-0.0877204	-0.0180295	-0.518768	0.00880913	0.228124	0.444281
258	0.893874	0.520686	-0.0946402	0.627996	0.0626649	0.108543	0.277489	-0.0778793	-0.488198	-0.00830463	-0.319306	-0.629671	1.21986	0.326614	-0.16719	1.63051	-0.662819	-1.57792	0.0248066	-1.15785	-0.625119	0.97428	0.433042	0.850209	1.56308	-1.08794	-0.754686	0.997567	-0.495045	-0.099412	0.85479	-0.108553	-0.0886746	-1.4605	-0.0859852	0.621472	0.36456	-0.152816	0.0878876	-0.250489	0.548428	-0.0652657	0.893818	-0.996695	-0.202712	0.0159219	1.51922	0.247664	0.362053
259	0.971009	0.692422	0.249411	0.282212	-0.00826899	0.0767915	0.360228	-0.210662	-0.666766	-0.189472	-0.542935	0.108075	1.20654	0.762199	-0.420767	2.2888	-0.97666	-2.7844	0.415625	-0.815561	-0.978676	0.909426	-0.0397296	0.513056	0.85066	-0.414772	0.845152	0.184277	-0.451258	0.137707	0.179869	0.0486729	-0.0539483	-1.14194	0.196487	1.44765	0.852425	-0.301527	0.238912	-0.856355	0.937397	-0.0476997	1.87122	-1.65706	-0.324979	0.452432	2.5314	0.223035	0.228693
260	2.59951	1.62001	-0.577308	1.97981	0.827704	2.22395	-0.425268	-0.254176	2.73276e-05	-0.32867	0.817036	2.65674	-2.57708	0.426368	-0.572458	-0.26185	0.768092	-0.520806	0.23804	1.13355	-0.119674	-1.10886	-0.585133	0.737813	0.654398	-0.245149	-1.22298	0.88578	1.08845	0.0176939	-1.37341	0.166674	0.51466	3.28192	1.82693	0.446886	0.502756	-0.326144	-0.745151	-1.90506	-1.61077	-1.14981	0.583148	1.16981	-0.174876	0.523177	-0.404083	0.326505	0.341465
261	1.70523	1.06613	-0.38387	1.31858	0.551387	1.49632	-0.285899	-0.172835	-0.00416412	-0.22969	0.567253	1.85811	-1.81729	0.303197	-0.405495	-0.18368	0.558253	-0.375666	0.17941	0.825595	-0.0869551	-0.824497	-0.440579	0.563855	0.504334	-0.187408	-0.95004	0.690197	0.854978	0.0185523	-1.10138	0.128793	0.409296	2.64536	1.51691	0.373122	0.425152	-0.279823	-0.646725	-1.68168	-1.43773	-1.04208	0.527177	1.07983	-0.166402	0.490549	-0.38394	0.312967	0.330458
262	2.35664	1.53891	-0.313992	1.49551	0.661678	1.73307	-0.297215	-0.202041	-0.0692671	-0.249159	0.586861	1.90104	-1.73573	0.392592	-0.473379	0.139482	0.463947	-0.716125	0.167284	0.593103	-0.216712	-0.63069	-0.397883	0.597237	0.608486	-0.255009	-0.379002	0.712223	0.504609	0.0923245	-1.07108	0.167012	0.404913	1.57491	0.869111	-0.0932862	0.174224	-0.0718653	-0.445931	-0.969741	-0.840561	-0.712757	0.562811	0.441271	-0.155896	0.604528	0.634616	0.173228	0.11365
263	1.15357	0.944992	0.478098	-0.029013	0.047423	0.184825	0.208696	-0.181373	-0.491031	-0.202289	-0.357238	0.510948	0.630339	0.737659	-0.454816	1.96481	-0.784332	-2.7054	0.497903	-0.454557	-0.975487	0.63102	-0.310312	0.512544	0.696688	-0.165446	1.73844	-0.027127	-0.317962	0.467946	-1.34015	0.362326	0.264326	-0.683473	-0.104746	0.505043	0.447242	-0.20856	0.124225	-0.948889	0.660493	-0.206815	2.08895	-1.61956	-0.406501	0.89901	3.55632	0.32881	0.276684
266	-0.327164	-0.280722	0.614651	0.112887	-0.0788458	0.0366903	1.43171	-0.610048	-0.474519	-2.26733	0.033628	0.624117	1.5421	2.95604	0.561167	-1.06862	0.335656	0.745291	-0.600986	0.431736	-0.429682	-0.208577	-0.286337	-1.28165	-1.78176	-1.24752	-1.50018	0.979228	0.225172	-0.538512	-1.53119	-1.85491	-0.301126	-0.307766	0.0407844	-0.381254	-2.30312	0.304293	-0.784515	0.0210431	0.804969	-0.510209	0.246508	0.308243	-0.0300214	0.748469	1.22737	-1.18878	1.81554
267	1.82517	1.5674	0.750098	-0.238583	0.218853	0.506608	-0.0331399	-0.124265	-0.221399	-0.174198	0.0014876	0.917557	-0.262761	0.567632	-0.442182	1.24073	-0.330271	-2.03653	0.408752	-0.0383182	-0.760319	0.175186	-0.437773	0.633896	0.753954	-0.163725	1.62708	0.183468	-0.0453312	0.603538	-2.40859	0.553014	0.567448	0.111402	-0.232017	-0.731389	-0.135156	-0.0436505	-0.176341	-0.830369	-0.11431	-0.494796	1.54753	-0.800487	-0.372971	1.09126	3.41766	0.418143	0.370555
268	-0.277715	-0.231472	0.54593	0.116491	-0.0853607	0.0316858	1.21241	-0.585152	-0.394917	-2.15923	0.000541344	0.519566	1.46565	2.92017	0.650041	-0.957966	0.250155	0.790331	-0.524039	0.550424	-0.496767	-0.559867	0.177575	-1.14889	-1.66816	-0.894162	-1.58004	1.04214	0.079268	-0.44695	-1.70964	-1.9936	-0.423128	-0.455929	0.20148	-0.59856	-2.43836	0.33409	-0.515756	0.286455	0.0979586	-0.788172	0.663287	-0.504009	-0.0994615	-0.0370082	1.53309	0.523218	0.769771
269	-0.281039	-0.22951	0.720483	0.215308	-0.275579	0.0330112	1.27592	-0.903841	-0.462347	-2.11276	-0.123384	0.643059	1.79255	3.25129	0.371196	-0.690939	0.0552555	0.331789	-0.439971	0.66629	-0.13329	-0.505389	0.117192	-1.55289	-2.34625	-0.846541	-1.77709	1.08371	-0.0210439	-0.433357	-1.35448	-1.45647	-0.33452	-0.453184	0.593512	0.191661	-2.13528	0.205734	-0.118988	0.08228	-0.267701	0.348057	-0.414948	0.482354	0.319479	0.150926	0.132503	0.0316165	0.235186
270	-0.345664	-0.268706	0.707954	0.176008	-0.116421	0.0493658	1.44586	-0.776752	-0.441646	-2.75397	-0.0342207	0.568063	1.78926	3.67978	0.905428	-1.08993	0.217686	0.997043	-0.564467	0.791726	-0.657018	-1.00923	0.66949	-1.12413	-1.716	-0.616614	-1.77118	1.17142	-0.0634424	-0.378048	-1.90562	-2.14505	-0.539166	-0.600122	0.359141	-0.762392	-2.31877	0.318653	-0.171345	0.50171	-0.631975	-0.890043	0.936795	-1.20637	-0.135453	-0.81849	1.37361	2.08157	-0.55433
271	-0.33702	-0.225407	0.592951	0.143519	0.0359177	0.0700709	1.20133	-0.532577	-0.261951	-2.55631	0.0171844	0.271475	1.17072	2.84198	1.09593	-0.945467	0.188152	1.14368	-0.379796	0.668287	-0.831837	-1.21995	1.15749	0.0326898	-0.0586631	0.27875	-0.667387	0.509167	-0.191205	0.0146966	-1.04049	-1.14969	-0.381862	-0.37693	0.0275516	-1.01126	-0.256996	0.0964436	0.284775	0.560908	-1.02003	-1.07205	1.33408	-2.00259	-0.383671	-1.48596	0.695847	2.94204	-1.85414
272	0.414172	0.28126	0.469626	0.161053	-0.293154	-0.158273	0.693253	-0.579972	-0.928151	-0.536233	-0.954067	0.763339	1.54866	1.44274	-0.575744	2.19915	-1.09928	-2.82628	0.568002	0.0387217	-0.571838	0.355563	-0.377566	-0.961384	-1.60484	0.722104	0.784736	-0.93886	-0.108697	-0.277102	1.58909	-0.21768	-0.493436	0.0825162	1.35156	3.13604	1.21518	-0.349495	0.508146	-0.615258	0.389695	0.950325	-0.436699	0.504212	0.432146	-0.22127	-2.88421	-0.693391	-0.814889
273	-0.580869	-0.267573	0.739017	0.154429	0.470596	0.240275	1.37855	-0.19556	0.0703753	-2.93495	0.130506	-0.297411	0.0463245	1.35939	1.28889	-0.740222	0.151794	1.23328	-0.0827838	0.332371	-0.954	-1.13548	1.39508	1.75473	2.77614	1.3061	1.53245	-0.914609	-0.120795	0.377476	1.05883	1.28389	0.229595	0.299611	-0.668461	-0.484699	3.22307	-0.320207	0.312937	-0.149324	0.317056	-0.0924123	0.242623	-0.0762513	-0.102017	0.193598	-1.34123	-1.30359	0.345037
275	-0.653335	-0.240198	0.867789	0.269174	0.506279	0.188895	1.25826	-0.294177	0.10678	-3.07362	0.139573	-0.412092	-0.191439	1.25338	1.82708	-0.579882	0.0467647	1.25831	0.124724	0.324435	-0.954586	-1.28413	1.73316	2.46019	3.06753	2.01887	1.79219	-0.994995	-0.40793	0.862185	1.45327	1.6582	0.239907	0.355551	-0.226638	0.0736843	2.50863	-0.320275	0.631806	-0.0899729	-0.483084	0.610171	-0.487397	0.176506	-0.00865881	0.005138	-0.76557	-0.479483	-0.290174
276	-0.571995	-0.266378	0.788398	0.200203	0.399142	0.186385	1.3962	-0.338825	-0.00176998	-3.24175	0.120915	-0.22664	0.274882	1.95916	1.69685	-0.862661	0.148728	1.49416	-0.0887584	0.499817	-1.15433	-1.53846	1.89238	2.09783	2.89341	1.77112	1.46114	-0.802252	-0.342066	0.660478	0.92835	1.10991	0.0934477	0.200178	-0.510824	-0.69452	3.26059	-0.339004	0.731609	0.134962	-0.635332	-0.254606	0.572707	-1.06446	-0.311065	-0.757782	-1.10411	0.573925	-1.25097
277	-0.399023	-0.224559	0.614716	0.150111	0.179847	0.108402	1.18627	-0.408734	-0.136981	-2.69307	0.0614506	0.0433153	0.731993	2.34127	1.32488	-0.878282	0.167703	1.28921	-0.238857	0.581222	-0.979159	-1.37741	1.52507	1.01502	1.34828	1.0101	0.329015	-0.101061	-0.277309	0.337952	-0.152017	-0.129002	-0.182968	-0.124806	-0.251794	-0.988692	1.55599	-0.119165	0.583127	0.438503	-1.02057	-0.857157	1.21005	-1.95313	-0.443563	-1.46426	-0.165806	2.41336	-2.10008
278	-0.667069	-0.140482	0.875406	0.373977	0.52543	0.116811	0.751201	-0.268947	0.205573	-2.17825	0.120308	-0.5356	-0.707916	0.173285	1.73363	-0.0171298	-0.141028	0.581189	0.404664	0.0564071	-0.385624	-0.627879	1.06291	2.07659	1.86057	1.73409	1.28317	-0.654089	-0.468049	0.914669	1.33033	1.41878	0.228608	0.311077	0.529512	1.10489	-0.479553	-0.0691194	0.321269	-0.151886	-0.629393	1.38594	-1.52587	1.22033	0.326954	0.457116	0.685802	-0.193952	0.245296
279	-0.972987	-0.0892053	1.25195	0.638952	0.763922	0.101178	0.529615	-0.343165	0.383711	-2.00259	0.138557	-0.826601	-1.42407	-0.846943	2.09077	0.524068	-0.35774	0.0300433	0.751191	-0.182451	0.102826	-0.0868113	0.548939	1.91127	0.847458	1.59528	0.858271	-0.347383	-0.550884	0.987991	1.23042	1.20988	0.227407	0.270434	1.25033	2.03662	-3.37514	0.185451	-0.04161	-0.188206	-0.65123	1.86445	-2.20297	1.94356	0.582894	0.775468	1.91164	0.149713	0.69381
280	0.0892	0.0533537	0.558574	0.222634	-0.394504	-0.0587555	0.679828	-0.807828	-0.581521	-0.716433	-0.566547	0.621589	1.47347	1.80258	-0.449306	1.07568	-0.680258	-1.65572	0.235263	0.304598	0.0929315	0.0922754	-0.206511	-1.27405	-2.06592	0.179381	-0.282711	-0.13334	-0.164266	-0.226334	0.807905	0.0877421	-0.237277	-0.0732521	1.25064	2.4938	0.408071	-0.266767	0.664824	-0.525872	-0.245511	1.81061	-1.48915	1.44991	0.764773	0.107279	-3.1223	-0.913002	-1.0019
281	0.804696	0.597284	0.463034	0.111297	-0.167676	-0.100293	0.596184	-0.405871	-0.981708	-0.391457	-0.965452	0.695756	1.47388	1.1886	-0.620583	2.7862	-1.27411	-3.52292	0.704793	-0.34081	-1.05339	0.678363	-0.405882	-0.297401	-0.559736	0.553342	1.61973	-0.900967	-0.242698	-0.0149783	0.880802	-0.116225	-0.335689	-0.353009	0.837942	2.59003	1.32112	-0.35909	0.36192	-0.798533	0.895075	0.235001	1.06045	-0.865504	-0.030816	0.0417007	-0.221149	-0.215785	-0.313821
282	-0.177979	-0.130594	0.872984	0.378533	-0.635641	0.0255114	0.91044	-1.31626	-0.431308	-1.11173	-0.370331	0.662733	1.78747	2.6205	-0.445135	0.232851	-0.418131	-0.870467	-0.0519922	0.632005	0.747515	-0.15339	-0.0687826	-1.68881	-2.69736	-0.335261	-1.3379	0.645553	-0.224659	-0.192323	0.0623848	0.392438	0.0187067	-0.219489	1.07489	1.66141	-0.411246	-0.153578	0.703981	-0.347671	-0.808737	2.25768	-2.16131	1.99614	0.89694	0.394515	-2.40654	-0.832599	-0.819527
283	1.50012	1.56751	1.26181	-1.24175	0.0605045	-0.0692263	-0.105937	0.0354297	0.07126	0.000271805	0.0265341	0.204721	-0.14874	0.143513	-0.141782	0.344013	-0.0931189	-0.695617	0.124158	0.0191217	-0.283915	0.045772	-0.180936	0.292824	0.34409	-0.08738	0.71152	0.112995	-0.00999482	0.284621	-1.2103	0.281208	0.297186	0.0880165	-0.1261	-0.465747	-0.10737	-0.0161923	-0.129513	-0.502832	-0.132036	-0.349161	0.976851	-0.471403	-0.256886	0.800541	2.5527	0.344857	0.346584
284	2.0169	2.38808	2.34836	-2.73304	-0.0407094	-0.60018	-0.223921	0.192601	0.369941	0.159642	0.0578649	-0.351031	-0.110942	-0.182494	0.0699509	-0.345498	0.0876285	0.275483	-0.103325	0.0895638	0.0590228	-0.0628594	0.00519104	0.0501625	0.0413824	-0.0390453	0.00185726	0.0744973	0.0203677	0.0274306	-0.266963	0.0777788	0.0939038	0.078318	-0.0264131	-0.228273	-0.0780723	0.0068455	-0.0868711	-0.171287	-0.131679	-0.169052	0.343199	-0.114921	-0.103234	0.390376	1.24615	0.201367	0.240505
285	-1.02958	-0.0329423	1.19564	0.599035	0.876033	0.169744	0.499557	-0.112508	0.458451	-1.815	0.105125	-0.920088	-1.51785	-1.30867	1.13109	0.588014	-0.482831	-0.194365	0.97865	-0.362563	0.343544	0.284868	0.091937	1.2217	-0.00302687	0.962523	0.353255	-0.113529	-0.315853	0.37588	0.705171	0.735639	0.233795	0.075621	1.28014	1.67006	-3.45525	0.194606	0.00356367	-0.065044	-0.7471	1.45658	-1.74002	1.35664	0.326668	0.528867	1.87226	0.398624	0.440356
286	1.0348	0.882633	0.568941	-0.167016	-0.0191352	0.064715	0.274082	-0.218728	-0.563024	-0.243753	-0.486478	0.591987	0.771993	0.842687	-0.494829	2.13072	-0.903933	-2.95831	0.591814	-0.364725	-1.03054	0.623136	-0.42491	0.300318	0.326866	0.122468	2.26013	-0.3999	-0.316129	0.534187	-1.54399	0.412576	0.255749	-0.629512	-0.249061	0.348149	0.307845	-0.146222	0.179994	-0.600933	0.632993	0.00849737	1.43854	-1.20263	-0.233232	0.56072	2.11556	0.115355	0.035707
288	1.32402	1.23483	0.840043	-0.555901	0.0506672	0.106186	0.0874361	-0.117083	-0.302537	-0.163095	-0.226951	0.586523	0.29025	0.628007	-0.414228	1.59373	-0.62364	-2.44338	0.507531	-0.232714	-0.924016	0.457973	-0.473564	0.531534	0.630032	0.00439566	2.67227	-0.216128	-0.280675	0.882404	-3.26474	0.779358	0.669202	-0.575093	-1.19462	-1.87104	-0.839534	0.170997	-0.0288922	0.260497	0.00320681	0.0338377	0.19144	-0.279572	-0.0637672	0.266106	1.10658	0.0977856	0.0738287
289	-0.306598	-0.183355	1.00338	0.536419	-0.91641	0.107563	0.483112	-1.62207	-0.0499406	-0.211992	-0.191437	0.395964	1.18939	1.61557	-0.858292	-0.0480351	-0.282377	-0.512664	-0.0244369	0.583117	1.66619	-0.0385236	-0.028631	-1.05257	-1.75618	-0.231753	-1.12123	0.640079	-0.281403	0.171179	0.36535	1.87739	0.5589	-0.00756079	0.357104	0.505069	0.476647	-0.180485	0.718753	-0.166374	-1.01894	1.95607	-2.02259	1.66743	0.552632	0.459594	-1.01886	-0.49997	-0.509551
290	-1.23615	-0.0502697	1.68572	0.983196	0.851881	-0.010979	0.118491	-0.655756	0.467717	-1.38509	0.162874	-0.882812	-1.8631	-1.47346	2.97558	1.01179	-0.363615	-0.531284	0.610669	-0.203831	0.470456	0.293357	0.0392953	1.32576	-0.140733	1.12579	0.260394	0.0683383	-0.576083	1.11746	0.805862	0.585246	0.0570385	0.245007	1.20566	2.0476	-4.43056	0.368341	-0.600279	-0.201369	0.122489	1.05785	-1.33183	1.51577	0.616834	0.628944	1.44503	0.166387	0.778094
291	-0.563991	-0.301613	1.56008	0.922171	-1.55229	0.239962	0.248242	-2.52911	0.313058	0.597241	-0.082121	0.255094	0.939129	1.08831	-1.49609	-0.342846	-0.214783	-0.285431	-0.0143872	0.66779	2.86902	0.0612313	0.00568526	-0.542875	-1.0274	-0.156895	-1.00172	0.684195	-0.352775	0.522668	0.671302	3.36953	1.10061	0.202105	-0.351888	-0.65163	1.29936	-0.187151	0.621798	0.0357616	-1.03533	1.27213	-1.44688	0.947107	0.0901594	0.398877	0.627776	-0.0217618	-0.0255328
292	-1.45203	0.0809549	1.12842	0.369005	1.54382	0.612204	1.18127	0.89746	0.766656	-2.77864	0.0152427	-1.43513	-1.66923	-2.1629	-2.44998	0.245967	-0.917851	-0.138449	1.93598	-0.86722	0.573702	0.847096	-0.526244	0.015027	-1.11123	-0.272437	-0.334503	0.0274745	0.419241	-1.59528	-0.34667	0.0942112	0.443725	-0.450485	1.01766	0.0266596	-0.922815	-0.109434	0.849011	0.331241	-1.61058	0.505813	-0.488157	-0.644201	-0.646818	-0.355357	0.953848	0.765141	-0.749251
293	-0.60418	-0.340532	1.62722	0.981882	-1.89644	0.375937	0.0742938	-2.35407	0.419366	0.848801	-0.0266323	0.163129	0.73531	0.751753	-1.65492	-0.453881	-0.176225	-0.163057	0.00138221	0.722067	3.8241	0.152223	0.0428818	0.0882319	0.0218239	-0.0440916	-0.441339	0.374236	-0.209217	0.417148	0.546338	2.72526	0.932201	0.217732	-0.564646	-1.01096	1.3907	-0.15349	0.462608	0.137334	-0.910658	0.753641	-0.995244	0.462664	-0.215282	0.389072	2.10372	0.418307	0.747482
294	-0.694421	-0.280142	1.67299	1.0513	-1.26003	0.132632	-0.0235606	-2.92525	0.590082	1.20029	0.0685999	-0.0278766	0.111926	-0.112861	-1.16007	-0.402701	0.0253963	0.143525	-0.031814	0.133331	0.619038	0.0110868	-0.00390722	-0.106649	-0.380408	-0.0456407	-0.567345	0.473856	-0.288033	0.634152	0.550532	2.69679	0.899392	0.276089	-0.681476	-1.05234	0.604389	0.0305612	-0.278631	0.144839	0.45323	-1.15842	1.26469	-1.1298	-0.318428	-0.412192	-0.255077	0.0831637	-0.440836
295	-0.873873	-0.0790693	1.34933	0.822122	0.32367	-0.0350653	-0.0286919	-1.01121	0.403959	-0.490417	0.132601	-0.571573	-1.31745	-1.14508	2.12233	0.723089	-0.198418	-0.425019	0.328922	-0.151931	0.271177	0.266381	-0.0768628	0.848395	-0.395316	0.761867	-0.0620138	0.282479	-0.569647	1.25483	0.669598	0.877031	0.155912	0.310248	0.698531	1.48146	-4.51856	0.534543	-1.40373	-0.185598	1.69574	-1.08477	1.14136	-0.0863062	0.563188	-0.10418	-0.732935	-0.133874	0.256894
296	2.21608	2.74775	2.86837	-3.47774	-0.098247	-0.88904	-0.286174	0.280153	0.541423	0.254325	0.079032	-0.696732	-0.0890558	-0.400156	0.215097	-0.832001	0.226195	1.00487	-0.273901	0.143898	0.334475	-0.158758	0.166221	-0.173896	-0.238127	0.000411567	-0.789512	0.0585053	0.0694949	-0.285473	0.972801	-0.19809	-0.176286	0.144378	0.389736	0.64422	0.314824	-0.0801304	0.00035762	-0.231513	0.0611356	-0.051992	0.285149	-0.155646	-0.0416119	0.139608	0.432811	0.057489	0.0719722
297	-0.855565	-0.111207	1.46518	0.925108	0.0201499	-0.0528609	-0.149344	-1.50602	0.448499	0.086113	0.133763	-0.444034	-1.11924	-1.07049	1.77529	0.588629	-0.0960324	-0.393461	0.138329	-0.113465	0.138802	0.255743	-0.16654	0.498834	-0.587218	0.478831	-0.307335	0.439104	-0.54254	1.28259	0.523966	1.04011	0.224847	0.336282	0.233845	0.841818	-3.8329	0.55638	-1.7143	-0.133107	2.46054	-2.39353	2.68074	-1.26235	0.364111	-0.61736	-2.11142	-0.310685	-0.222473
298	2.47416	3.04699	3.15939	-3.80379	-0.1059	-0.958562	-0.301064	0.293965	0.557234	0.25917	0.0643802	-0.697461	-0.0606056	-0.364537	0.188337	-0.705545	0.162291	0.762642	-0.220562	0.115527	0.221923	-0.0928267	0.0937801	-0.0747154	-0.115618	0.0037778	-0.159327	0.000861056	-0.00281749	-0.0279848	-0.0956735	0.0515184	0.0481543	-0.0615494	-0.319334	-0.676446	-0.411586	0.131302	-0.0532827	0.550778	-0.217897	0.147571	-0.877582	0.569696	0.177559	-0.366457	-1.19009	-0.0823972	-0.00853893
299	-0.441902	-0.312258	1.23407	0.736248	-2.03505	0.54435	-0.0657025	-1.08628	0.285229	0.575303	-0.019965	0.114374	0.575014	0.59859	-1.35829	-0.388113	-0.169315	-0.149201	0.0227996	0.754222	4.54729	0.231484	0.0807665	0.7713	1.27228	0.0918549	0.47656	-0.240569	0.125858	-0.126826	0.0172075	0.0829906	0.0918492	0.0361993	-0.222303	-0.468449	0.730445	-0.0926206	0.305617	0.0990715	-0.706354	0.636381	-0.882867	0.447795	-0.219902	0.441061	2.66854	0.58912	1.38052
300	-0.396168	-0.340503	1.14507	0.674313	-2.49732	0.782158	-0.196723	-0.192633	0.218523	0.417358	-0.0179085	0.0801895	0.475887	0.509766	-1.19537	-0.35833	-0.167895	-0.146619	0.0310394	0.794644	5.10049	0.286632	0.108227	1.28419	2.20854	0.192957	1.18331	-0.718307	0.390241	-0.570312	-0.422784	-2.12057	-0.61467	-0.117709	0.117962	0.0948469	0.00387809	-0.0187045	0.0799745	0.0354027	-0.306838	0.328794	-0.476098	0.264117	-0.134256	0.309678	2.03385	0.47916	1.27985
301	-0.842627	-0.380765	2.12166	1.31182	-1.8455	0.251835	0.0555428	-3.58087	0.664752	1.34695	0.0320908	0.0764262	0.496276	0.346855	-1.73629	-0.531912	-0.0741118	0.0123678	-0.0287458	0.454183	2.18554	0.0634096	0.00897126	-0.2077	-0.581503	-0.0900828	-0.857756	0.679549	-0.393036	0.791439	0.794134	3.92611	1.31053	0.348585	-0.840242	-1.36823	1.26692	-0.068183	0.0636758	0.176091	-0.160795	-0.432335	0.401277	-0.580688	-0.31869	-0.129978	0.593902	0.193673	-0.171946
303	-0.364326	-0.370105	1.0878	0.631944	-2.97598	1.02796	-0.33055	0.706645	0.15189	0.241754	-0.0161566	0.0357667	0.324794	0.369011	-0.90864	-0.292854	-0.142982	-0.128678	0.0246265	0.717368	4.7562	0.282142	0.112528	1.49037	2.60164	0.241131	1.56372	-0.989972	0.544818	-0.852001	-0.72726	-3.6498	-1.11755	-0.230266	0.421645	0.626061	-0.723506	0.061933	-0.189064	-0.0465749	0.245575	-0.139698	0.181806	-0.0679706	0.0313151	0.00379086	0.216569	0.0840463	0.38416
304	-0.345021	-0.402173	1.06136	0.608744	-3.47423	1.2805	-0.465411	1.59259	0.0881363	0.0584941	-0.0148209	-0.0155787	0.136482	0.190845	-0.530305	-0.200073	-0.0983146	-0.0981484	0.00459761	0.535606	3.57786	0.218978	0.0927763	1.33925	2.35391	0.223886	1.51326	-0.97877	0.545147	-0.886645	-0.798856	-4.01458	-1.2528	-0.264072	0.571812	0.912754	-1.14913	0.113948	-0.377676	-0.10772	0.679008	-0.530082	0.748565	-0.37017	0.18646	-0.303305	-1.72167	-0.359652	-0.743165
305	-1.04023	-0.161947	1.92991	1.25303	-0.330906	-0.073733	-0.326024	-2.35534	0.576985	0.795233	0.149971	-0.343063	-0.978339	-1.06037	1.46238	0.44269	0.0246133	-0.36801	-0.102216	-0.0518743	-0.0264751	0.226961	-0.264464	0.0328979	-0.759164	0.0780197	-0.568616	0.57168	-0.427765	1.09065	0.253519	1.04836	0.272212	0.302755	-0.378085	-0.161593	-1.84225	0.397023	-1.48411	-0.021459	2.41133	-2.96309	3.38821	-2.11879	-0.0339151	-0.93547	-2.70264	-0.360558	-0.667328
306	2.62915	3.33672	3.58104	-4.42461	-0.14842	-1.19996	-0.370284	0.379894	0.741787	0.359384	0.113401	-1.04983	-0.102756	-0.635342	0.365011	-1.37584	0.394444	1.81572	-0.469862	0.221897	0.649051	-0.290054	0.353163	-0.430213	-0.561631	0.0301115	-1.89477	0.0859641	0.160038	-0.733079	2.77422	-0.602754	-0.560659	0.339952	1.25058	2.34942	1.18005	-0.309614	0.122318	-0.840703	0.457828	-0.070449	1.06666	-0.734966	-0.1347	0.23923	0.742124	-0.00298934	-0.0702441
307	-0.337542	-0.438586	1.06609	0.604829	-4.00372	1.54235	-0.601407	2.45773	0.0293098	-0.123986	-0.0139851	-0.0706015	-0.0726878	-0.00821521	-0.098961	-0.0909534	-0.0401413	-0.0594507	-0.0260408	0.278524	1.76872	0.109106	0.0530932	0.8678	1.52681	0.145723	1.04659	-0.688559	0.391581	-0.664803	-0.615978	-3.10461	-0.978568	-0.208418	0.512502	0.843677	-1.10084	0.115117	-0.401111	-0.11949	0.784701	-0.647229	0.935155	-0.483315	0.248096	-0.440693	-2.66774	-0.590631	-1.40394
308	1.54765	1.85787	1.881	-2.20426	-0.060267	-0.528203	-0.144605	0.141541	0.241585	0.107456	-0.0155335	-0.267387	0.0557362	-0.0528924	0.0101647	0.0290528	-0.0883493	-0.258033	0.0364477	-0.0240077	-0.163596	0.11439	-0.117312	0.169547	0.200031	0.0154193	1.24138	-0.132382	-0.154757	0.504705	-2.13408	0.510763	0.452653	-0.453641	-1.48031	-2.7188	-1.50301	0.437647	-0.0977569	1.64603	-0.53592	0.449305	-2.40888	1.46041	0.463863	-1.07468	-3.40642	-0.311785	-0.199449
309	-0.341931	-0.481079	1.10336	0.620848	-4.57178	1.81372	-0.737399	3.28697	-0.0221595	-0.295635	-0.0137155	-0.125326	-0.28267	-0.207947	0.33758	0.0206592	0.0229092	-0.018508	-0.062412	-0.0105447	-0.344798	-0.025827	0.00202614	0.193061	0.328089	0.0270822	0.292999	-0.202025	0.128637	-0.254187	-0.237582	-1.21393	-0.38502	-0.0819456	0.266908	0.447021	-0.599432	0.0650005	-0.248848	-0.0763458	0.511147	-0.431791	0.645114	-0.346981	0.182758	-0.33083	-2.07074	-0.470993	-1.1835
310	-0.35765	-0.530393	1.17186	0.655773	-5.17626	2.09145	-0.871164	4.06351	-0.0646173	-0.447802	-0.0139941	-0.175935	-0.474525	-0.389387	0.734213	0.121661	0.0820318	0.0188853	-0.0988582	-0.285684	-2.40076	-0.160443	-0.0499198	-0.524491	-0.953549	-0.102213	-0.546753	0.347448	-0.170369	0.22463	0.218749	1.06868	0.339687	0.0744677	-0.0727838	-0.122419	0.151363	-0.0149185	0.0105692	0.00155077	-0.00978415	0.00848954	0.0263481	-0.0329207	0.0253878	-0.0347823	-0.272892	-0.0710276	-0.217857
311	1.19397	1.25722	1.07375	-1.04014	-0.00018769	-0.128777	0.00397881	-0.0174251	-0.0970533	-0.0608622	-0.137454	0.253631	0.206171	0.364415	-0.24603	1.01517	-0.433342	-1.6631	0.354635	-0.176237	-0.676113	0.363671	-0.376771	0.453235	0.548236	0.015892	2.59798	-0.237366	-0.289824	0.949014	-3.70661	0.873742	0.763604	-0.71279	-1.94755	-3.37528	-1.74964	0.465894	-0.0876769	1.51812	-0.426424	0.394155	-1.85836	1.01086	0.336263	-0.729042	-2.12766	-0.209533	-0.14944
313	-0.385552	-0.588472	1.27363	0.710368	-5.82354	2.37536	-1.0016	4.77523	-0.0965377	-0.572725	-0.0148069	-0.218941	-0.630692	-0.534941	1.04891	0.19979	0.128766	0.0472353	-0.129705	-0.50205	-4.03932	-0.268937	-0.0918476	-1.111	-2.0038	-0.209114	-1.24518	0.806737	-0.420672	0.628722	0.609046	3.02144	0.962369	0.209534	-0.377282	-0.639465	0.842614	-0.0899731	0.25891	0.0773561	-0.524055	0.45098	-0.602004	0.291652	-0.138838	0.28105	1.68355	0.371572	0.889886
314	-0.284854	-0.438557	0.941459	0.524054	-4.34852	1.7775	-0.752033	3.60872	-0.077881	-0.442863	-0.010744	-0.167653	-0.491445	-0.420495	0.832542	0.163774	0.104325	0.0416022	-0.100138	-0.416426	-3.31716	-0.220431	-0.076673	-0.949978	-1.71078	-0.177604	-1.07583	0.698861	-0.367696	0.558546	0.540344	2.68572	0.855472	0.186054	-0.353946	-0.600027	0.793598	-0.0851068	0.255437	0.0768437	-0.520806	0.448144	-0.610835	0.302747	-0.14742	0.292891	1.77701	0.39602	0.965664
315	-1.04933	-0.364418	2.40216	1.5284	-1.51476	0.111698	-0.125373	-4.1568	0.892358	1.77932	0.144951	-0.156304	-0.2286	-0.64445	-1.19162	-0.486416	0.137984	0.336559	-0.0627938	-0.116696	-0.710014	-0.0438311	-0.019145	-0.0351759	-0.308612	-0.020329	-0.454647	0.413631	-0.263982	0.634543	0.442253	2.11835	0.70474	0.269876	-0.618155	-0.87176	0.00453365	0.131621	-0.651765	0.116249	1.08785	-1.87852	2.1206	-1.64749	-0.290797	-0.66425	-1.09134	-0.0394598	-0.632087
316	1.69811	2.16798	2.34449	-2.9116	-0.102126	-0.801591	-0.244796	0.254232	0.497373	0.242666	0.0780998	-0.719667	-0.0674208	-0.44238	0.258099	-0.968263	0.282444	1.30455	-0.333032	0.153754	0.473785	-0.210449	0.262225	-0.327306	-0.423669	0.0250584	-1.45129	0.0624804	0.123564	-0.567608	2.18524	-0.48008	-0.447943	0.268152	1.02087	1.94187	0.984766	-0.261486	0.109244	-0.730198	0.400737	-0.0669417	0.95161	-0.660239	-0.127341	0.220772	0.693644	-0.00311522	-0.0721821
317	1.34232	1.53352	1.46745	-1.62115	-0.0343917	-0.335622	-0.0690753	0.0630643	0.0701675	0.0219731	-0.078449	-0.00520092	0.142174	0.165538	-0.123045	0.563306	-0.2823	-1.03947	0.21862	-0.116303	-0.461448	0.268582	-0.277458	0.354276	0.430472	0.0202098	2.2387	-0.220053	-0.260942	0.86448	-3.49187	0.82296	0.725199	-0.704056	-2.13571	-3.82631	-2.06331	0.581905	-0.116864	2.08752	-0.64212	0.564077	-2.89828	1.70084	0.54771	-1.2636	-3.92508	-0.373829	-0.259836
318	-0.80424	-0.317926	1.92505	1.23553	-1.31465	0.0680122	-0.0981553	-3.87903	0.870802	1.92221	0.167727	-0.16418	-0.270212	-0.928137	-1.8456	-0.819236	0.344521	0.956086	-0.0372707	-0.660417	-3.76171	-0.340377	0.156851	0.140294	0.625915	-0.0079509	0.514558	-0.405487	0.274346	-0.570551	-0.271291	-1.32091	-0.384272	-0.134078	0.201312	0.215524	0.00708787	-0.0211118	0.0378737	-0.00872673	-0.0220219	0.00545003	0.0467517	-0.0799313	-0.00309235	-0.0506726	-0.104634	-0.00379292	-0.0808701
319	-0.85195	-0.361157	2.09113	1.34847	-1.48988	0.0604226	-0.105084	-4.55459	1.04392	2.40429	0.21519	-0.203342	-0.350375	-1.27922	-2.59493	-1.17746	0.533579	1.50749	-0.0312043	-1.10964	-6.31343	-0.585287	0.293808	0.27618	1.32386	-0.00229537	1.22108	-0.999317	0.667781	-1.45118	-0.784206	-3.79755	-1.16407	-0.422784	0.795953	1.00238	0.0105139	-0.133249	0.540749	-0.101805	-0.846971	1.42311	-1.51685	1.11136	0.220413	0.425648	0.670469	0.0246805	0.369047
320	1.97183	2.48355	2.64401	-3.24618	-0.105329	-0.865959	-0.266715	0.271176	0.524406	0.251717	0.074266	-0.723241	-0.0647702	-0.421937	0.237963	-0.89001	0.243631	1.13181	-0.297534	0.141555	0.390295	-0.170167	0.204638	-0.23903	-0.315943	0.0182097	-0.982598	0.0383516	0.0765901	-0.368527	1.33469	-0.281543	-0.262555	0.14085	0.494385	0.907958	0.426377	-0.101752	0.0445583	-0.190135	0.144376	0.030097	0.156497	-0.124003	0.0090588	-0.0515879	-0.189836	-0.0459404	-0.0517714
321	-1.20324	0.0687938	1.67599	1.12381	0.882184	-0.257703	-0.61566	-0.483775	0.218136	-0.132976	0.126607	-0.430717	-1.45549	-1.15888	3.74881	1.20492	-0.0495841	-0.993353	-0.270827	0.133421	0.669004	0.352273	-0.422101	-0.241946	-0.758957	-0.191085	-0.376232	0.313916	-0.0938195	0.276382	-0.478044	-1.39851	-0.497965	-0.0358327	-0.101386	-0.00500605	0.670561	-0.086727	0.244073	-0.0390314	-0.445518	0.776437	-0.883538	0.598198	-0.0831653	0.37722	0.640387	0.0110539	0.380081
322	-1.29175	0.139282	1.774	1.24969	1.00725	-0.375931	-0.962054	-0.341164	0.108132	0.337392	0.111952	-0.254236	-1.30958	-1.02499	4.14749	1.29678	0.0800581	-1.18963	-0.647285	0.28799	0.755382	0.358009	-0.595357	-0.907876	-0.945827	-0.758723	-0.595439	0.365042	0.152488	-0.194879	-1.01712	-2.22438	-0.714152	-0.17709	-0.630672	-0.898947	3.00944	-0.313864	0.717908	0.0426321	-0.85601	0.798331	-0.844036	0.269437	-0.37424	0.274974	0.423872	-0.0188833	0.172861
325	-1.50837	0.148809	2.11262	1.48729	1.04852	-0.422266	-1.11231	-0.602992	0.162141	0.537421	0.129764	-0.269129	-1.42308	-1.1451	4.43289	1.36885	0.106774	-1.26639	-0.725959	0.308864	0.750892	0.380716	-0.646086	-0.978694	-1.05398	-0.809803	-0.694318	0.447695	0.11634	-0.0837086	-0.993528	-2.02838	-0.65079	-0.134363	-0.72722	-0.985235	2.7189	-0.236057	0.398286	0.0446756	-0.285128	0.0375608	0.0437446	-0.310184	-0.371396	-0.0064589	-0.351345	-0.114396	-0.0593696
326	-0.624632	-0.270946	1.54334	0.99607	-1.1138	0.0409049	-0.0768554	-3.43669	0.791514	1.84467	0.166304	-0.155294	-0.270773	-1.00536	-2.04892	-0.933988	0.430527	1.22119	-0.0200136	-0.910925	-5.17744	-0.481979	0.24594	0.232938	1.13076	0.000165382	1.06107	-0.872923	0.582137	-1.27223	-0.698663	-3.38095	-1.04266	-0.380341	0.731151	0.932674	0.0082095	-0.126335	0.528256	-0.0989098	-0.839629	1.42128	-1.53258	1.13841	0.221463	0.442969	0.70645	0.0259913	0.39729
327	-1.15071	0.19552	1.49239	1.09331	0.996407	-0.388923	-1.0317	-0.00066644	-0.02453	0.52666	0.067044	-0.0592433	-0.841381	-0.609045	3.30533	0.986857	0.143182	-0.968373	-0.719528	0.326565	0.587642	0.221515	-0.488373	-1.03262	-0.646921	-0.873965	-0.455667	0.196265	0.309408	-0.572343	-0.974139	-1.94268	-0.574074	-0.229206	-0.627551	-1.03509	3.30412	-0.357455	0.848945	0.0768539	-0.994163	0.78817	-0.817781	0.200754	-0.320735	0.175341	0.452594	0.0397184	0.0275645
328	-1.53365	0.352621	1.8581	1.40799	1.40484	-0.546138	-1.50727	0.338657	-0.155683	0.898492	0.0430477	0.110961	-0.627395	-0.368913	3.36027	0.918529	0.237938	-0.97145	-0.95616	0.446257	0.528491	0.117432	-0.454457	-1.26466	-0.419949	-1.07456	-0.3584	0.0487375	0.48479	-0.981699	-0.948435	-1.69193	-0.433632	-0.278954	-0.579817	-1.08886	3.2914	-0.359771	0.847455	0.0964742	-0.945668	0.62298	-0.607936	0.0759494	-0.179209	0.0282047	0.347952	0.0862111	-0.119721
329	-0.975341	-0.0156615	1.56897	1.06295	0.255671	-0.194507	-0.554961	-1.2042	0.299358	0.541316	0.114438	-0.248919	-0.980964	-0.911668	2.40712	0.749145	0.0547459	-0.676768	-0.338092	0.0974213	0.300984	0.26489	-0.3941	-0.408315	-0.808211	-0.312503	-0.569839	0.465515	-0.153438	0.493255	-0.324627	-0.405511	-0.16469	0.0859256	-0.536066	-0.549828	0.342034	0.0949587	-0.589327	0.0115019	1.16434	-1.61233	1.8927	-1.33979	-0.216476	-0.537364	-1.74882	-0.272339	-0.435131
330	-1.56085	0.576268	1.54982	1.28522	1.66568	-0.614278	-1.79442	1.22769	-0.445509	1.20228	-0.0589231	0.498748	0.391241	0.56545	1.22145	0.115405	0.311106	-0.312271	-0.898828	0.455043	0.0405367	-0.238588	-0.035967	-0.943503	0.497275	-0.811696	0.189915	-0.400665	0.607403	-1.38089	-0.243195	-0.0452836	0.165221	-0.232377	0.0191914	-0.365995	1.06654	-0.154942	0.433859	0.0668936	-0.518478	0.309018	-0.289255	0.140996	0.275238	-0.122077	0.385446	0.185975	-0.176376
331	-2.56078	1.19151	2.12854	1.90769	2.91674	-1.01972	-3.0985	2.87548	-0.984058	2.13392	-0.20271	1.15629	1.68524	1.8451	-0.658399	-0.74421	0.505554	0.300721	-1.16169	0.635591	-0.493377	-0.713061	0.419505	-0.800845	1.62968	-0.699054	0.828623	-0.966405	0.852947	-2.05457	0.513084	1.79292	0.862815	-0.204125	0.697217	0.433723	-1.39933	0.0744484	-0.0574322	0.0271532	0.00857748	-0.068458	0.10908	0.182355	0.744931	-0.265518	0.343977	0.253645	-0.182613
333	-1.87154	0.908949	1.48071	1.35225	2.14073	-0.736553	-2.25655	2.20617	-0.74381	1.54652	-0.161703	0.874415	1.3583	1.44911	-0.903171	-0.676055	0.350173	0.343758	-0.752546	0.42175	-0.434069	-0.543196	0.366901	-0.411715	1.23717	-0.361336	0.642169	-0.696955	0.543111	-1.32575	0.49751	1.50785	0.671679	-0.102596	0.568546	0.462794	-1.45501	0.105976	-0.175963	0.00175431	0.162239	-0.146729	0.174702	0.10119	0.507792	-0.172078	0.151892	0.141203	-0.0861493
335	-2.54135	1.28913	1.86886	1.73652	2.81946	-0.927996	-2.88693	2.94857	-0.948996	1.88313	-0.217453	1.08451	1.75323	1.8217	-1.61968	-0.95573	0.359315	0.537713	-0.699679	0.412401	-0.564047	-0.600521	0.45377	-0.159113	1.25723	-0.146626	0.640603	-0.62241	0.389803	-0.961287	0.60567	1.59675	0.647542	-0.0207433	0.538489	0.559287	-1.67167	0.144032	-0.31157	-0.0252091	0.319329	-0.214152	0.240843	0.00654336	0.251725	-0.0641729	-0.0550363	0.0119054	0.0321446
336	-1.86991	0.908066	1.47962	1.3512	2.13893	-0.735986	-2.25474	2.20417	-0.74319	1.54537	-0.161548	0.873711	1.35705	1.44786	-0.901539	-0.675272	0.349996	0.343248	-0.752293	0.421574	-0.433623	-0.542819	0.366547	-0.411958	1.23644	-0.36154	0.641788	-0.696676	0.543079	-1.32564	0.496981	1.50671	0.671297	-0.102689	0.568205	0.462256	-1.45345	0.105811	-0.175534	0.00181013	0.161757	-0.146443	0.1744	0.101303	0.5079	-0.172158	0.152222	0.141362	-0.086335
337	-1.91916	1.16828	0.854787	0.903777	1.71368	-0.390757	-1.38777	1.88321	-0.419408	0.475588	-0.137162	0.333764	0.77552	0.618529	-2.40005	-0.715605	-0.199204	0.558805	0.723763	-0.32055	-0.22717	0.148519	0.0847854	1.29726	-0.829723	1.1047	-0.490198	0.816666	-1.00202	2.40628	0.0287383	-0.823749	-0.609317	0.391676	-0.567516	-0.0226998	0.417528	0.0470599	-0.336713	-0.0975777	0.410852	-0.101373	0.0760834	-0.419483	-1.32868	0.522028	-0.833096	-0.561109	0.472151
[truncated: 214 more columns]
