# Supplementary material for: Response of Chironomids (Diptera, Chironomidae) to Environmental Factors at Different Spatial Scales
Source: Insects. 2024 Apr 14;15(4):272. doi: 10.3390/insects15040272 (PMC11050053; doi:10.3390/insects15040272)
Supplement: Supplementary file 1 [file insects-15-00272-s001.zip › App_S5_mem.gab.sel_sel.lw$best$summary.xlsx]

## Sheet: Tab05
	function(mem.select)			mem.gab.sel$summary					function(listw.select)			sel.lw$best$summary
	variables	order	R2	R2Cum	AdjR2Cum	pvalue			variables	order	R2	R2Cum	AdjR2Cum	pvalue
1	MEM010	10	0.0308485	0.0308485	0.0271495	0.001		1	MEM001	1	0.0270647	0.0270647	0.0233512	0.01
2	MEM004	4	0.0243745	0.055223	0.0479834	0.001		2	MEM005	5	0.0255135	0.0525782	0.0453182	0.01
3	MEM005	5	0.020205	0.0754281	0.0647599	0.001		3	MEM023	23	0.0190455	0.0716236	0.0609116	0.01
4	MEM022	22	0.0199463	0.0953744	0.0814034	0.001		4	MEM016	16	0.0182812	0.0899049	0.0758494	0.01
5	MEM001	1	0.0181451	0.11352	0.0963397	0.001		5	MEM019	19	0.0172417	0.107147	0.0898433	0.01
6	MEM007	7	0.0145463	0.128066	0.107709	0.001		6	MEM003	3	0.0163997	0.123546	0.103084	0.01
7	MEM013	13	0.0140283	0.142094	0.118636	0.001		7	MEM004	4	0.0159406	0.139487	0.115957	0.01
8	MEM002	2	0.0124884	0.154583	0.12806	0.001		8	MEM002	2	0.015702	0.155189	0.128685	0.01
9	MEM006	6	0.012241	0.166824	0.137302	0.001		9	MEM013	13	0.0127515	0.16794	0.138458	0.01
10	MEM027	27	0.011961	0.178785	0.146326	0.002		10	MEM029	29	0.0112969	0.179237	0.146796	0.01
11	MEM015	15	0.0114076	0.190192	0.154843	0.001		11	MEM009	9	0.0112965	0.190534	0.1552	0.01
12	MEM003	3	0.0113631	0.201555	0.163383	0.002		12	MEM010	10	0.0109589	0.201493	0.163317	0.01
13	MEM033	33	0.0112792	0.212835	0.171902	0.001		13	MEM011	11	0.010208	0.211701	0.170709	0.01
14	MEM047	47	0.0110703	0.223905	0.180269	0.001		14	MEM022	22	0.00986518	0.221566	0.177799	0.01
15	MEM014	14	0.0109074	0.234812	0.188531	0.001		15	MEM025	25	0.00942452	0.230991	0.184478	0.01
16	MEM008	8	0.0106968	0.245509	0.196635	0.001		16	MEM032	32	0.00941423	0.240405	0.1912	0.01
17	MEM009	9	0.0104788	0.255988	0.204572	0.001		17	MEM036	36	0.00931111	0.249716	0.197867	0.01
18	MEM049	49	0.0102816	0.266269	0.212363	0.004		18	MEM028	28	0.00921449	0.25893	0.204484	0.01
19	MEM037	37	0.00990923	0.276179	0.219816	0.001		19	MEM018	18	0.00897927	0.26791	0.210903	0.01
20	MEM021	21	0.00947196	0.285651	0.226856	0.002		20	MEM012	12	0.00879214	0.276702	0.217171	0.01
21	MEM011	11	0.00907351	0.294724	0.233523	0.001		21	MEM027	27	0.00868977	0.285392	0.22338	0.02
22	MEM019	19	0.00865838	0.303383	0.239791	0.001		22	MEM024	24	0.00849711	0.293889	0.22943	0.01
23	MEM038	38	0.00848697	0.31187	0.245924	0.002		23	MEM085	85	0.00840281	0.302291	0.235428	0.01
24	MEM061	61	0.00826586	0.320135	0.251864	0.001		24	MEM020	20	0.00839039	0.310682	0.241462	0.01
25	MEM016	16	0.00768984	0.327825	0.257219	0.001		25	MEM059	59	0.00834354	0.319025	0.247494	0.01
26	MEM054	54	0.00759987	0.335425	0.262518	0.003		26	MEM038	38	0.00828496	0.32731	0.253513	0.01
27	MEM031	31	0.00729307	0.342718	0.267521	0.002		27	MEM052	52	0.0080608	0.335371	0.259333	0.01
28	MEM032	32	0.00706515	0.349783	0.272311	0.001		28	MEM006	6	0.0079247	0.343296	0.26505	0.01
29	MEM017	17	0.0070142	0.356798	0.277084	0.003		29	MEM026	26	0.00788666	0.351183	0.270774	0.01
30	MEM012	12	0.00681288	0.36361	0.281672	0.002		30	MEM049	49	0.00778438	0.358967	0.27643	0.01
31	MEM081	81	0.00678342	0.370394	0.286265	0.001		31	MEM021	21	0.00741277	0.36638	0.281715	0.01
32	MEM079	79	0.00641996	0.376814	0.290485	0.008		32	MEM044	44	0.00665435	0.373034	0.286182	0.01
33	MEM025	25	0.00640367	0.383217	0.294723	0.001		33	MEM041	41	0.00645793	0.379492	0.290463	0.01
34	MEM030	30	0.00611246	0.38933	0.298663	0.004		34	MEM014	14	0.00626729	0.385759	0.294562	0.01
35	MEM036	36	0.00599398	0.395324	0.302501	0.002		35	MEM033	33	0.00626005	0.392019	0.298689	0.01
36	MEM044	44	0.00588169	0.401206	0.306243	0.004		36	MEM081	81	0.00616406	0.398183	0.302741	0.03
37	MEM043	43	0.00554286	0.406748	0.309623	0.005		37	MEM035	35	0.0061129	0.404296	0.30677	0.01
38	MEM020	20	0.00534167	0.41209	0.312799	0.012		38	MEM030	30	0.00610424	0.410401	0.310824	0.01
39	MEM057	57	0.00531162	0.417402	0.315967	0.004		39	MEM073	73	0.00605032	0.416451	0.314851	0.02
40	MEM090	90	0.00526574	0.422667	0.31911	0.007		40	MEM017	17	0.00564766	0.422098	0.318439	0.01
41	MEM041	41	0.00524263	0.42791	0.322254	0.007		41	MEM067	67	0.00550278	0.427601	0.321888	0.01
42	MEM023	23	0.00523355	0.433144	0.325415	0.015		42	MEM037	37	0.00547909	0.43308	0.32534	0.01
43	MEM040	40	0.00519737	0.438341	0.328562	0.006		43	MEM015	15	0.00547366	0.438554	0.328817	0.01
44	MEM039	39	0.00508284	0.443424	0.3316	0.008		44	MEM047	47	0.00542757	0.443982	0.33227	0.01
45	MEM063	63	0.00502488	0.448449	0.334596	0.004		45	MEM031	31	0.00535108	0.449333	0.335663	0.02
46	MEM0100	100	0.00497551	0.453424	0.33756	0.004		46	MEM045	45	0.00533312	0.454666	0.339065	0.02
47	MEM048	48	0.00495921	0.458383	0.340532	0.007		47	MEM007	7	0.00523978	0.459906	0.342385	0.01
48	MEM088	88	0.0048441	0.463228	0.34339	0.011		48	MEM040	40	0.00506957	0.464975	0.345528	0.02
49	MEM034	34	0.00484067	0.468068	0.346271	0.009		49	MEM064	64	0.00477252	0.469748	0.348335	0.01
50	MEM018	18	0.0047551	0.472823	0.349073	0.015		50	MEM065	65	0.00471116	0.474459	0.351092	0.02
51	MEM055	55	0.00472022	0.477544	0.351858	0.013		51	MEM042	42	0.00465055	0.479109	0.353801	0.01
52	MEM0123	123	0.00471899	0.482263	0.354668	0.005		52	MEM039	39	0.00438343	0.483493	0.356202	0.03
53	MEM053	53	0.00459562	0.486858	0.357351	0.008		53	MEM091	91	0.00434956	0.487842	0.358584	0.03
54	MEM024	24	0.00451927	0.491377	0.359963	0.016		54	MEM066	66	0.00430414	0.492146	0.360931	0.04
55	MEM0114	114	0.00448177	0.495859	0.362553	0.006		55	MEM075	75	0.00426705	0.496414	0.363254	0.02
56	MEM046	46	0.0044526	0.500312	0.36513	0.015		56	MEM034	34	0.00424125	0.500655	0.365566	0.04
57	MEM035	35	0.00444736	0.504759	0.367726	0.016		57	MEM093	93	0.00424088	0.504896	0.367901	0.01
58	MEM051	51	0.00443613	0.509195	0.370333	0.015		58	MEM053	53	0.00423495	0.509131	0.370251	0.04
59	MEM056	56	0.00432458	0.51352	0.372822	0.013		59	MEM051	51	0.00420766	0.513338	0.372588	0.03
60	MEM026	26	0.00427588	0.517796	0.375272	0.021		60	MEM0103	103	0.00416075	0.517499	0.374888	0.01
61	MEM071	71	0.00422831	0.522024	0.377685	0.012		61	MEM050	50	0.00411731	0.521616	0.377154	0.01
62	MEM080	80	0.00422394	0.526248	0.380116	0.01		62	MEM061	61	0.00407935	0.525696	0.379393	0.01
63	MEM058	58	0.00417326	0.530421	0.382504	0.022		63	MEM057	57	0.00404434	0.52974	0.381608	0.04
64	MEM028	28	0.00416171	0.534583	0.384901	0.016		64	MEM0116	116	0.00399317	0.533733	0.383778	0.04
65	MEM068	68	0.00412163	0.538705	0.387269	0.016		65	MEM054	54	0.00386381	0.537597	0.385798	0.04
66	MEM0115	115	0.00411627	0.542821	0.389654	0.01
67	MEM0119	119	0.00409417	0.546915	0.392034	0.014
68	MEM064	64	0.00403421	0.550949	0.394357	0.018
69	MEM029	29	0.00397081	0.55492	0.396618	0.019
70	MEM052	52	0.00394797	0.558868	0.398872	0.011
71	MEM067	67	0.00380518	0.562673	0.400953	0.025
72	MEM0104	104	0.00349439	0.566168	0.402629	0.044
73	MEM069	69	0.00345059	0.569618	0.404261	0.04
