# Supplementary material for: Response of Chironomids (Diptera, Chironomidae) to Environmental Factors at Different Spatial Scales
Source: Insects. 2024 Apr 14;15(4):272. doi: 10.3390/insects15040272 (PMC11050053; doi:10.3390/insects15040272)
Supplement: Supplementary file 1 [file insects-15-00272-s001.zip › App_S6_mspa_rda.xlsx]

## Sheet: info
rda.hell		rda analysis with scores of stations, species, MEM eigenvectors
staz_rda.hell$
l1=row normed scores
li=row coord PCA
ls
spec_rda.hell$c
c1=the column normed scores i.e. the principal axes
co=the column coordinates
mem_rda.hell$cor
$cor
mspa.hell		mspa analysis with scores of species and MEM
spec_msa.hell$l
l1=row normed scores
li=row coord PCA
ls
mem_mspa$hell$c
c1=the column normed scores i.e. the principal axes
co=the column coordinates

## Sheet: staz_rda.hell$l
seq		$l1	RS1	RS2		$li	Axis1	Axis2		$ls	Axis1	Axis2		seq	staz_2	staz_4	staz_6	habitat2
205		Lazio270	-3.44397	0.522415		Lazio270	-1.13451	0.0938388		Lazio270	-0.883764	0.0985698		270	Lazio	Bolsena	BolsenaD015	ME07
204		Lazio269	-2.56942	0.902776		Lazio269	-0.846419	0.162161		Lazio269	-0.916579	0.145942		269	Lazio	Bolsena	BolsenaC003	ME07
206		Lazio271	-2.42493	0.471411		Lazio271	-0.798822	0.0846771		Lazio271	-0.884207	0.0773009		271	Lazio	Bolsena	BolsenaD005	ME07
203		Lazio268	-2.39665	0.352093		Lazio268	-0.789506	0.0632447		Lazio268	-0.901016	0.105144		268	Lazio	Bolsena	BolsenaA130	ME07
77		Ticin110	-2.266	-0.111251		Ticin110	-0.746466	-0.0199834		Ticin110	-0.533492	-0.0644833		110	Ticino	MaggioreVB	MaggCannero10b	AL03
62		Ticin094	-2.20065	-0.684305		Ticin094	-0.724939	-0.122918		Ticin094	-0.697222	-0.066388		94	Ticino	MaggioreVB	MaggSunaE10	AL03
201		Lazio266	-2.19975	0.69959		Lazio266	-0.724642	0.125664		Lazio266	-0.880965	0.191113		266	Lazio	Bolsena	BolsenaB003	ME07
67		Ticin099	-2.1705	-0.327585		Ticin099	-0.715008	-0.0588424		Ticin099	-0.846653	0.0156403		99	Ticino	MaggioreVB	MaggIntraI10	AL03
213		Lazio279	-2.0916	0.872927		Lazio279	-0.689016	0.156799		Lazio279	-1.1402	0.196041		279	Lazio	Bracciano	BraccianoA	ME07
63		Ticin095	-2.03774	-0.514352		Ticin095	-0.671273	-0.0923905		Ticin095	-0.875969	-0.0562283		95	Ticino	MaggioreVB	MaggPallanzaG10	AL03
54		Ticin085	-2.02471	0.222938		Ticin085	-0.666979	0.0400452		Ticin085	-0.792763	0.0709888		85	Ticino	Mergozzo	MergozzoSEC1lt	AL06
75		Ticin107	-2.00805	-0.29068		Ticin107	-0.661491	-0.0522135		Ticin107	-0.830237	-0.136839		107	Ticino	Monate	Monate	AL06
197		Germa260	-1.96297	-0.369379		Germa260	-0.646644	-0.0663497		Germa260	-0.661972	-0.0591901		260	Germany	Kochelsee	Kochel2A	AL06
199		Germa262	-1.9507	-0.345669		Germa262	-0.6426	-0.0620907		Germa262	-0.712531	-0.0518253		262	Germany	Kochelsee	Kochel3A	AL06
89		Adda124	-1.94849	-0.280333		Adda124	-0.641873	-0.0503549		Adda124	-0.434133	-0.0151604		124	Adda	Sartirana	Sartirana	AL05
55		Ticin086	-1.88783	0.204362		Ticin086	-0.62189	0.0367085		Ticin086	-0.845309	-0.0498576		86	Ticino	MaggioreVB	MaggToce	AL03
125		Adda164	-1.76066	0.38091		Adda164	-0.579997	0.068421		Adda164	-0.937016	-0.0242853		164	Adda	Garlate	Garlateipo	AL06
172		Sarca234	-1.72294	1.05161		Sarca234	-0.56757	0.188895		Sarca234	-0.541287	0.175947		234	SarcaGardaMincio	GardaVR	GardaSaloPtaCorno17	AL03
238		Austr306	-1.70272	-0.915252		Austr306	-0.56091	-0.164402		Austr306	-0.432202	-0.185659		306	Austria	VordererLangbathsee	VLanL03	AL06
51		Ticin081	-1.68376	0.146843		Ticin081	-0.554664	0.0263767		Ticin081	-0.798241	-0.0178033		81	Ticino	Mergozzo	MergozzoWB2	AL06
78		Ticin111	-1.67108	-0.299606		Ticin111	-0.550487	-0.0538167		Ticin111	-0.268381	0.158446		111	Ticino	MaggioreVA	Bardello02	rhithral
92		Lambr127	-1.6451	-0.161925		Lambr127	-0.54193	-0.0290857		Lambr127	-0.465036	-0.0751308		127	Lambro	Montorfano	Montorfano	AL05
58		Ticin090	-1.60582	-0.444035		Ticin090	-0.528989	-0.0797597		Ticin090	-0.356144	-0.119453		90	Ticino	MaggioreVB	MaggSunaD10	AL03
248		Austr317	-1.59399	-0.465044		Austr317	-0.525094	-0.0835334		Austr317	-0.520409	-0.0355938		317	Austria	FaakerSee	FaakL01	AL06
72		Ticin104	-1.58026	-0.421537		Ticin104	-0.520569	-0.0757185		Ticin104	-0.412698	-0.0372491		104	Ticino	MaggioreVA	MaggMonvalle025	AL03
86		Ticin120	-1.57485	-0.088218		Ticin120	-0.518787	-0.0158462		Ticin120	-0.797052	0.0884967		120	Ticino	Varese	Varese	AL05
202		Germa267	-1.56334	-0.343638		Germa267	-0.514995	-0.061726		Germa267	-0.427774	0.0776952		267	Germany	Tegernsee	Tegern1A	AL06
56		Ticin088	-1.54115	-0.125737		Ticin088	-0.507688	-0.0225855		Ticin088	-0.539944	-0.109909		88	Ticino	MaggioreVB	MaggPallanzaG20	AL03
66		Ticin098	-1.51434	0.111955		Ticin098	-0.498855	0.0201098		Ticin098	-0.22562	-0.0305753		98	Ticino	MaggioreVA	MaggAngera30	AL03
229		Austr296	-1.47984	-0.69288		Austr296	-0.48749	-0.124458		Austr296	-0.146418	-0.0675647		296	Austria	TraunSee	Traun	AL06
219		Tever285	-1.37786	0.729952		Tever285	-0.453895	0.131118		Tever285	-0.0974486	0.00421495		285	Tevere	EUR	VBqualRoma	krenal
94		Lambr129	-1.35358	-0.0418678		Lambr129	-0.445897	-0.00752049		Lambr129	-0.182267	-0.0743724		129	Lambro	Montorfano	Montorfanolake	AL05
243		Austr311	-1.34897	-0.442185		Austr311	-0.444377	-0.0794274		Austr311	-0.461731	0.0317203		311	Austria	FaakerSee	FaakS03	AL06
87		Ticin121	-1.33912	-0.116706		Ticin121	-0.441133	-0.0209633		Ticin121	-0.296645	-0.0907661		121	Ticino	MaggioreCH	Magadinoskim	AL03
198		Germa261	-1.33132	-0.127862		Germa261	-0.438563	-0.0229672		Germa261	-0.633596	-0.0690657		261	Germany	Tegernsee	Tegern3A	AL06
124		Adda163	-1.31041	0.197129		Adda163	-0.431676	0.0354093		Adda163	-0.0586893	0.0977547		163	Adda	Como	ComoLecco	AL03
212		Lazio278	-1.29982	0.583601		Lazio278	-0.428188	0.104829		Lazio278	-0.737496	0.0403597		278	Lazio	Bracciano	Bracciano	ME07
211		Lazio277	-1.29736	0.632876		Lazio277	-0.427378	0.11368		Lazio277	-0.886145	0.131154		277	Lazio	Vico	VicoA003	ME07
240		Austr308	-1.24117	-0.374318		Austr308	-0.408866	-0.0672368		Austr308	-0.514946	-0.162839		308	Austria	FaakerSee	FaakL02	AL06
170		Sarca231	-1.18858	0.834175		Sarca231	-0.391542	0.149839		Sarca231	-0.51438	0.193624		231	SarcaGardaMincio	GardaBS	GardaDesenzano40	AL03
83		Ticin116	-1.16689	-0.15677		Ticin116	-0.384397	-0.0281598		Ticin116	-0.195417	-0.0592993		116	Ticino	Varese	VareseBiandronno	AL05
217		Austr283	-1.15643	-0.315559		Austr283	-0.38095	-0.0566823		Austr283	-0.271482	-0.170525		283	Austria	HintersteinerSee	Hintersteiner1A	AL05
61		Ticin093	-1.15325	0.0354603		Ticin093	-0.379905	0.00636954		Ticin093	-0.592037	-0.0232081		93	Ticino	MaggioreVB	MaggArona	AL03
121		Lambr160	-1.14947	0.303413		Lambr160	-0.37866	0.0545005		Lambr160	-0.359226	0.186049		160	Lambro	AnnoneEst	AnnE59a	AL05
190		Sarca253	-1.12989	0.130563		Sarca253	-0.372208	0.0234524		Sarca253	-0.178747	-0.0496302		253	SarcaGardaMincio	Mantova	MantovaPtaPrete	AL05
178		Sarca240	-1.11811	1.20027		Sarca240	-0.368328	0.215598		Sarca240	-0.652777	0.214619		240	SarcaGardaMincio	GardaBS	GardaToscolano12	AL03
106		Adda142	-1.11224	0.143221		Adda142	-0.366396	0.0257261		Adda142	-0.405347	-0.0218732		142	Adda	Como	ComoSSiro	AL03
85		Ticin118	-1.10125	0.00307315		Ticin118	-0.362773	0.000552014		Ticin118	-0.291989	-0.0773059		118	Ticino	Varese	VareseSchiranna	AL05
218		Germa284	-1.01967	-0.363805		Germa284	-0.3359	-0.0653484		Germa284	-0.752596	-0.0671797		284	Germany	LangbrgnerSee	Langburgner3A	AL05
231		Austr298	-0.980148	-0.382143		Austr298	-0.322881	-0.0686425		Austr298	-0.396647	-0.015244		298	Austria	AltausseerSee	AltaL03	AL06
127		Adda166	-0.971686	0.423093		Adda166	-0.320093	0.075998		Adda166	-0.356088	0.122774		166	Adda	Garlate	Garlate	AL06
119		Adda156	-0.970461	-0.798276		Adda156	-0.31969	-0.14339		Adda156	-0.562739	0.0315458		156	Adda	Como	ComoDomaso	AL03
251		Austr320	-0.967924	-0.534889		Austr320	-0.318854	-0.0960793		Austr320	-0.498245	-0.187782		320	Austria	VordererLangbathsee	VLanL01080625	AL06
98		Lambr133	-0.958997	0.12215		Lambr133	-0.315913	0.0219412		Lambr133	-0.577691	0.0638475		133	Lambro	Alserio	alserio04	AL04
81		Ticin114	-0.932952	0.157406		Ticin114	-0.307334	0.0282741		Ticin114	-0.625616	-0.0475673		114	Ticino	MaggioreVA	MaggGermignaga	AL03
82		Ticin115	-0.916401	-0.178987		Ticin115	-0.301881	-0.0321505		Ticin115	-0.797956	-0.0617999		115	Ticino	Ghirla	Ghirla	AL05
168		Sarca226	-0.907316	0.399544		Sarca226	-0.298888	0.071768		Sarca226	-0.443201	0.21166		226	SarcaGardaMincio	GardaVR	GardaSalo18lit	AL03
247		Austr316	-0.906166	-0.500316		Austr316	-0.29851	-0.0898692		Austr316	-0.504164	-0.0977252		316	Austria	VordererLangbathsee	VLanL02080625	AL06
76		Ticin109	-0.852392	-0.173368		Ticin109	-0.280795	-0.0311412		Ticin109	-0.570852	-0.0624937		109	Ticino	Comabbio	Comabbio	AL04
191		Sarca254	-0.742166	0.263165		Sarca254	-0.244485	0.0472711		Sarca254	-0.279028	0.215659		254	SarcaGardaMincio	Mantova	Mantova_di_Mezzo	AL05
194		Adige257	-0.705839	-0.368031		Adige257	-0.232518	-0.0661076		Adige257	-0.149374	0.0269093		257	Adige	Toblino	Toblino	AL05
188		Sarca251	-0.693851	-0.0398239		Sarca251	-0.228569	-0.00715336		Sarca251	-0.367548	-0.0192092		251	SarcaGardaMincio	Mantova	MantovaSuperiore	AL05
116		Lambr152	-0.686534	0.427942		Lambr152	-0.226158	0.076869		Lambr152	-0.227752	0.120471		152	Lambro	Pusiano	PusianoT1S1	AL05
184		Sarca247	-0.672225	0.612795		Sarca247	-0.221445	0.110073		Sarca247	-0.0789701	0.196223		247	SarcaGardaMincio	GardaBS	GardaPeschiera50	AL03
69		Ticin101	-0.632856	0.161967		Ticin101	-0.208476	0.0290933		Ticin101	-0.618037	-0.0348751		101	Ticino	MaggioreVA	MaggBacsud01	AL03
192		Sarca255	-0.616814	0.652807		Sarca255	-0.203191	0.11726		Sarca255	-0.0911403	0.196084		255	SarcaGardaMincio	GardaTN	GardaRiva01	AL03
50		Ticin080	-0.610679	0.0900091		Ticin080	-0.20117	0.0161679		Ticin080	0.249919	0.0104582		80	Ticino	Toce_fiume	6Ornavasso	rhithral
60		Ticin092	-0.583316	0.189448		Ticin092	-0.192156	0.0340297		Ticin092	-0.126857	0.000413351		92	Ticino	MaggioreVA	MaggAngeraBacmer	AL03
120		Lambr159	-0.579708	0.178072		Lambr159	-0.190967	0.0319861		Lambr159	-0.135838	-0.0688193		159	Lambro	AnnoneEst	AnnE	AL05
117		Lambr153	-0.561234	0.437909		Lambr153	-0.184882	0.0786594		Lambr153	0.168588	0.100033		153	Lambro	Pusiano	Pusianolake	AL05
221		Austr288	-0.510691	-0.277096		Austr288	-0.168232	-0.0497733		Austr288	-0.369227	-0.158339		288	Austria	Austria	WeisL01	AL09
171		Sarca233	-0.506265	-1.07349		Sarca233	-0.166774	-0.192826		Sarca233	0.0338292	-0.443287		233	SarcaGardaMincio	Sarca_laghi	MAND	AL02
122		Adda161	-0.484283	0.173908		Adda161	-0.159533	0.0312381		Adda161	-0.386608	0.0388238		161	Adda	Como	ComoPare	AL03
189		Sarca252	-0.475561	0.236298		Sarca252	-0.15666	0.042445		Sarca252	-0.159304	-0.0798646		252	SarcaGardaMincio	Mantova	MantovaBesutti	AL05
123		Adda162	-0.469883	0.161974		Adda162	-0.154789	0.0290945		Adda162	0.321534	-0.0663768		162	Adda	AddaLC	Curone	rhithral
47		Agogn076	-0.459786	0.149787		Agogn076	-0.151463	0.0269055		Agogn076	0.243297	0.153545		76	Agogna	Acqualba	Acqualba06	rhithral
13		Monte024	-0.458012	0.113883		Monte024	-0.150878	0.0204563		Monte024	-0.0566274	0.00742929		24	Montenegro	Skadar	DlnM	ME04
163		ArnoT218	-0.445675	0.408805		ArnoT218	-0.146815	0.0734316		ArnoT218	0.207641	-0.186461		218	ArnoToscana	Elba	ElbaMCalamita	krenal
95		Ticin130	-0.407354	0.464756		Ticin130	-0.134191	0.0834818		Ticin130	-0.0161844	0.199188		130	Ticino	Piano	Piano	AL05
261		Sangr333	-0.402441	0.0730039		Sangr333	-0.132572	0.0131133		Sangr333	0.148456	-0.0354634		333	Sangro	Zittola	ZittF1	rhithral
12		Monte022	-0.384079	-0.0490187		Monte022	-0.126524	-0.00880498		Monte022	-0.188114	-0.0388524		22	Montenegro	Moraca_river	SSL20	potamal
14		Monte025	-0.36267	0.239524		Monte025	-0.119471	0.0430245		Monte025	0.00450763	0.0135297		25	Montenegro	Skadar	SkadarVI6V_139	ME04
167		Oglio225	-0.356133	1.52583		Oglio225	-0.117318	0.274077		Oglio225	-0.119488	0.0734791		225	Oglio	Chiese	Idro	AL06
108		PoWes144	-0.338682	-0.0452939		PoWes144	-0.111569	-0.00813592		PoWes144	-0.107009	-0.0178981		144	PoWest	PoPV	Linarolo0Centro0	potamal
93		Adda128	-0.325927	-0.0348124		Adda128	-0.107367	-0.00625317		Adda128	-0.551586	-0.0884272		128	Adda	Como	ComoLaglio	AL03
195		Brent258	-0.30333	0.0340949		Brent258	-0.099923	0.00612428		Brent258	-0.306889	0.0538827		258	Brenta	Caldonazzo	Caldonazzo	AL06
210		Lazio276	-0.274496	0.528371		Lazio276	-0.0904246	0.0949086		Lazio276	0.213398	0.0421407		276	Lazio	Mignone	Mignone01	rhithral
107		PoWes143	-0.268499	0.28574		PoWes143	-0.0884489	0.0513261		PoWes143	-0.101357	0.00619884		143	PoWest	PoPV	Linarolo0Wes0	potamal
216		Tever282	-0.253475	1.02525		Tever282	-0.0834997	0.184161		Tever282	0.0689779	0.165586		282	Tevere	TeverePG	TevSQui	potamal
156		PoWes209	-0.248278	0.28201		PoWes209	-0.0817877	0.050656		PoWes209	0.0276613	0.13383		209	PoWest	PoPC	DCO92ABCEHIM	potamal
15		Monte027	-0.181209	0.196035		Monte027	-0.0596938	0.0352128		Monte027	-0.171272	0.0376549		27	Montenegro	Moraca_springs	SSL09_28	potamal
264		Molis337	-0.177618	1.01306		Molis337	-0.0585109	0.18197		Molis337	-0.363823	0.00120789		337	Molise	Occhito	Occhito	ME04
11		Monte020	-0.17374	-0.0586934		Monte020	-0.0572335	-0.0105428		Monte020	-0.189959	0.0264815		20	Montenegro	Rybnica_river	Virpazarticketshop	rhithral
262		Sangr335	-0.171808	0.144581		Sangr335	-0.0565971	0.0259704		Sangr335	0.0352814	0.175203		335	Sangro	Zittola	ZittC2	rhithral
143		Sarde189	-0.158173	0.293661		Sarde189	-0.0521055	0.0527488		Sarde189	-0.00955849	0.00917426		189	Sardegna	Cedrino	Siniscola	krenal
88		Ticin122	-0.149028	0.104778		Ticin122	-0.0490929	0.0188208		Ticin122	0.00549079	0.130486		122	Ticino	Lugano	LuganoPorlezza	AL06
149		PoWes200	-0.120925	0.564796		PoWes200	-0.0398351	0.101451		PoWes200	-0.204502	0.077207		200	PoWest	PoPC	DCO73	potamal
53		Agogn084	-0.111311	-0.180246		Agogn084	-0.036668	-0.0323767		Agogn084	0.36908	-0.0213892		84	Agogna	Agogna	Agogna02a	rhithral
3		Sicil006	-0.110758	0.156307		Sicil006	-0.0364861	0.0280767		Sicil006	-0.0726688	0.211785		6	Sicilia	Dirillo	Dirillo125	ME04
165		Oglio223	-0.0872338	-1.33545		Oglio223	-0.0287366	-0.23988		Oglio223	0.147455	-0.238558		223	Oglio	AvioBenedettoPisgana	Sapollsorg	kryal
79		Sesia112	-0.0499767	0.388902		Sesia112	-0.0164633	0.0698566		Sesia112	0.283375	0.253102		112	Sesia	TicinoNO	TicOleg	potamal
115		Germa151	-0.0441159	-0.685831		Germa151	-0.0145327	-0.123192		Germa151	0.0830817	-0.0518439		151	Germany	ConstanceGer	Bodensl	AL03
99		Lambr134	-0.034953	0.622011		Lambr134	-0.0115142	0.111729		Lambr134	-0.00374335	0.086831		134	Lambro	Alserio	Alserio	AL04
134		Sarde176	-0.0101623	0.247435		Sarde176	-0.00334766	0.0444455		Sarde176	0.162364	0.110382		176	Sardegna	Coghinas	Gologonisu	krenal
183		Sarca246	-0.00211946	-1.88011		Sarca246	-0.000698193	-0.337715		Sarca246	-0.247824	-0.420039		246	SarcaGardaMincio	Sarca_laghi	SGIUinout	AL08
225		Sicil292	-0.00174629	0.214259		Sicil292	-0.000575263	0.0384862		Sicil292	0.214531	0.197992		292	Sicilia	CataniafCaldo	Caldo	potamal
114		Lambr150	0.00570522	0.821572		Lambr150	0.00187941	0.147575		Lambr150	-0.514844	-0.0242132		150	Lambro	Segrino	Segrino	AL05
10		Monte019	0.0320726	0.154791		Monte019	0.0105654	0.0278043		Monte019	-0.0934494	0.0656749		19	Montenegro	Skadar	ASLP3_3	rhithral
166		Oglio224	0.0356375	-2.32366		Oglio224	0.0117397	-0.417387		Oglio224	0.254117	-0.364809		224	Oglio	AvioBenedettoPisgana	Frigidolfo1	kryal
91		Adda126	0.0398608	-0.0762237		Adda126	0.013131	-0.0136917		Adda126	0.200385	0.0788722		126	Adda	Como	ComoArgegno	AL03
73		Ticin105	0.0407165	0.0725593		Ticin105	0.0134128	0.0130335		Ticin105	-0.27508	0.0226026		105	Ticino	Mergozzo	MerT1R1	AL06
138		Adda184	0.0627933	0.806987		Adda184	0.0206854	0.144955		Adda184	0.137151	0.0436103		184	Adda	Brembo	Morla	rhithral
209		Lazio275	0.0698106	0.290988		Lazio275	0.022997	0.0522688		Lazio275	0.308335	0.141356		275	Lazio	Mignone	Mignone03	rhithral
109		PoWes145	0.0770554	-0.0899644		PoWes145	0.0253836	-0.0161598		PoWes145	-0.0584221	-0.0104945		145	PoWest	PoPV	Linarolo0Est0	potamal
96		Sarde131	0.0869539	0.173543		Sarde131	0.0286444	0.0311726		Sarde131	0.155136	0.0869306		131	Sardegna	rioMannu	STeruAvixi	rhithral
44		Ligur073	0.0887019	-0.247897		Ligur073	0.0292202	-0.0445286		Ligur073	0.253431	0.00904515		73	Liguria	Quiliano	Daned	rhithral
153		Oglio206	0.124539	0.578536		Oglio206	0.0410256	0.103919		Oglio206	0.0182432	0.0561482		206	Oglio	Iseo	IseoSarnico	AL03
52		Ticin082	0.144936	-1.51597		Ticin082	0.047745	-0.272306		Ticin082	0.230829	-0.215596		82	Ticino	Toce_laghialpini	BodenInfin	kryal
147		PoWes197	0.147962	0.712574		PoWes197	0.0487416	0.127996		PoWes197	-0.108355	0.111964		197	PoWest	PoPC	DCO71L	potamal
186		Sarca249	0.157469	-0.00507035		Sarca249	0.0518734	-0.000910761		Sarca249	-0.0945635	0.00885138		249	SarcaGardaMincio	Mantova	MantovaBelfiore	AL05
174		Sarca236	0.162356	-1.91131		Sarca236	0.0534834	-0.343319		Sarca236	0.383161	-0.500879		236	SarcaGardaMincio	Carealto	carC21	kryal
196		Adige259	0.168376	0.168536		Adige259	0.0554665	0.0302732		Adige259	-0.288488	-0.0545789		259	Adige	Levico	Levico	AL06
144		Adda191	0.172683	0.78624		Adda191	0.0568852	0.141228		Adda191	0.278021	0.161495		191	Adda	AddaLO	AddaCamairago	potamal
74		Agogn106	0.179721	0.861763		Agogn106	0.0592036	0.154794		Agogn106	0.100637	0.0841539		106	Agogna	FontNO	ZemeZ1	krenal
90		Germa125	0.214319	-0.235791		Germa125	0.0706011	-0.0423539		Germa125	0.0828349	-0.0591205		125	Germany	ConstanceGer	Bodenlt	AL03
57		Ticin089	0.217607	-1.95735		Ticin089	0.0716841	-0.351588		Ticin089	-0.131912	-0.386937		89	Ticino	TicinoCH	Laiozza	AL02
193		Adige256	0.227147	-0.803856		Adige256	0.0748269	-0.144393		Adige256	0.0639279	-0.36319		256	Adige	Tovel	Tovel12m	AL09
249		Abruz318	0.246498	0.476063		Abruz318	0.0812013	0.0855128		Abruz318	0.12373	0.170445		318	Abruzzo	Tordino	Tord06mo	rhithral
164		Oglio222	0.250681	-1.42705		Oglio222	0.0825794	-0.256333		Oglio222	0.284073	-0.442373		222	Oglio	AvioBenedettoPisgana	SApollrusc1	kryal
104		Lambr140	0.251002	1.00461		Lambr140	0.082685	0.180453		Lambr140	0.235718	0.20537		140	Lambro	Lambro	Lamb08Me	rhithral
9		Ofant015	0.262934	0.993908		Ofant015	0.0866157	0.178531		Ofant015	0.230471	0.33429		15	Ofanto	Ofanto	Ofanto6C	potamal
148		PoWes198	0.26363	0.774288		PoWes198	0.0868449	0.139081		PoWes198	-0.164816	0.105107		198	PoWest	PoPC	DCO72	potamal
146		Adda195	0.271776	-1.98003		Adda195	0.0895287	-0.355663		Adda195	0.32845	-0.457184		195	Adda	AddaCaseraChiareggio	CaseraC	kryal
1		Franc002	0.291945	0.190618		Franc002	0.0961726	0.0342397		Franc002	0.229197	0.0544189		2	France	Garonna	CCedon09	rhithral
2		Franc005	0.291945	0.190618		Franc005	0.0961726	0.0342397		Franc005	0.236531	-0.0483143		5	France	Garonna	R02RieuTord	rhithral
181		Adige244	0.295802	-1.53402		Adige244	0.0974433	-0.275549		Adige244	0.232648	-0.445755		244	Adige	Ortles_Careser	Careser2	kryal
49		Ticin079	0.299717	-1.18621		Ticin079	0.0987327	-0.213074		Ticin079	0.110211	-0.282467		79	Ticino	Toce_laghialpini	Matogno	AL01
187		Sarca250	0.302102	-1.66213		Sarca250	0.0995184	-0.298561		Sarca250	-0.0412707	-0.290502		250	SarcaGardaMincio	Sarca_laghi	ScuroMalghette	AL02
48		Ligur078	0.324729	-0.414982		Ligur078	0.106972	-0.074541		Ligur078	0.180388	0.0399701		78	Liguria	Quiliano	QuilianoPiattano	rhithral
36		Ticin063	0.325184	-1.3536		Ticin063	0.107122	-0.24314		Ticin063	0.202845	-0.183902		63	Ticino	Toce_laghialpini	PaioneInfou	kryal
223		Tever290	0.331246	0.089906		Tever290	0.109119	0.0161494		Tever290	0.196863	0.104212		290	Tevere	Velino	Pietrasecca	krenal
133		Adda175	0.344883	0.678521		Adda175	0.113611	0.121879		Adda175	0.243821	0.197564		175	Adda	AddaCR	AddaCRCanale	potamal
71		Agogn103	0.347376	0.760893		Agogn103	0.114433	0.136675		Agogn103	0.219878	0.200984		103	Agogna	Agogna	Agogna07a	rhithral
258		Atern329	0.350418	-0.58334		Atern329	0.115435	-0.104782		Atern329	0.172138	0.158869		329	AternoPescara	Pescara	Gizio	rhithral
23		DoraB048	0.351743	-0.394146		DoraB048	0.115871	-0.0707984		DoraB048	-0.412248	-0.0454653		48	DoraBaltea	Viverone	Viverone2A	AL06
37		Ticin064	0.359119	-1.22643		Ticin064	0.118301	-0.220297		Ticin064	-0.000418376	-0.172985		64	Ticino	Toce_laghialpini	Variolasup	AL02
150		PoWes201	0.368362	0.917025		PoWes201	0.121346	0.164721		PoWes201	0.0903147	0.12817		201	PoWest	PoPC	DCO22ACGL	potamal
160		Oglio214	0.386012	-1.4492		Oglio214	0.12716	-0.260312		Oglio214	0.311235	-0.389622		214	Oglio	AltoOglio_Vezza	valGrande02BS	kryal
220		Tagli286	0.391281	-0.018006		Tagli286	0.128896	-0.00323433		Tagli286	0.351313	0.0234211		286	Tagliamento	Tagliamento	Tagliam4Spilimbergo	potamal
250		Abruz319	0.392938	0.626578		Abruz319	0.129442	0.112549		Abruz319	0.157676	0.136087		319	Abruzzo	Tordino	Tord07va	rhithral
255		Abruz326	0.39443	0.419272		Abruz326	0.129933	0.0753118		Abruz326	0.162757	-0.0113126		326	Abruzzo	Tordino	Tord10SS	rhithral
185		Sarca248	0.396163	-2.7073		Sarca248	0.130504	-0.486298		Sarca248	0.120561	-0.472681		248	SarcaGardaMincio	Sarca_laghi	TreLaghiPrincipale	AL02
97		Adda132	0.396724	0.0945837		Adda132	0.130689	0.0169896		Adda132	-0.396282	-0.15676		132	Adda	Como	ComoLenno	AL03
169		Sarca230	0.401814	-1.99669		Sarca230	0.132366	-0.358655		Sarca230	0.388032	-0.315513		230	SarcaGardaMincio	Mandrone	Mandronein	kryal
8		Ofant011	0.414148	1.69115		Ofant011	0.136429	0.303773		Ofant011	0.254849	0.368791		11	Ofanto	Ofanto	Ofanto5L	potamal
20		Afric042	0.42438	0.216842		Afric042	0.139799	0.0389503		Afric042	0.0105103	-0.0085951		42	Africa_North	Seybouse	OCH090835BCH	rhithral
22		DoraB044	0.428595	-1.05762		DoraB044	0.141188	-0.189975		DoraB044	0.406961	-0.40122		44	DoraBaltea	Gran_Paradiso	F2-TRUC-2BMGL-IGR	AL02
19		Afric041	0.434581	0.229623		Afric041	0.14316	0.041246		Afric041	0.216812	0.233666		41	Africa_North	Seybouse	43_OZM	rhithral
16		Switz035	0.434697	-1.08906		Switz035	0.143198	-0.195623		Switz035	-0.202922	-0.0132136		35	Switzerland	Leman	Leman	AL03
28		Tanar054	0.441337	0.774747		Tanar054	0.145385	0.139164		Tanar054	0.0666811	0.134431		54	Tanaro	Bormida	C11	rhithral
152		Oglio205	0.449243	0.526244		Oglio205	0.14799	0.0945266		Oglio205	-0.10849	0.000198601		205	Oglio	Endine	Endine	AL05
200		Adige263	0.45117	0.109426		Adige263	0.148625	0.0196556		Adige263	0.243153	-0.0739713		263	Adige	Travignolo	Paneveggio	rhithral
80		Ticin113	0.455165	0.778335		Ticin113	0.149941	0.139808		Ticin113	0.269538	0.198396		113	Ticino	TicinoMI	TicTur	potamal
84		Ticin117	0.470709	1.01695		Ticin117	0.155061	0.182669		Ticin117	0.298295	0.217544		117	Ticino	TicinoMI	TicCast5	potamal
68		Agogn100	0.4716	0.552418		Agogn100	0.155355	0.0992281		Agogn100	0.202512	0.162293		100	Agogna	Agogna	Agogna05a	rhithral
254		Atern325	0.476923	-1.18928		Atern325	0.157108	-0.213625		Atern325	0.315943	-0.387179		325	AternoPescara	Scanno	PNA08Scanno	ME04
131		Adda173	0.49495	0.49964		Adda173	0.163047	0.0897479		Adda173	0.197486	0.115634		173	Adda	AddaLO	LodiLanca	krenal
215		PoWes281	0.495391	0.241006		PoWes281	0.163192	0.0432906		PoWes281	0.118585	0.202351		281	PoWest	Podelta	PoPntelgSc	potamal
46		Agogn075	0.49936	-0.0401214		Agogn075	0.164499	-0.0072068		Agogn075	0.095806	0.123274		75	Agogna	Acqualba	Acqualba04	rhithral
256		Atern327	0.50005	-2.05578		Atern327	0.164727	-0.369269		Atern327	0.169623	-0.386933		327	AternoPescara	Tasso	PNA11	rhithral
45		Ligur074	0.500593	-0.593698		Ligur074	0.164906	-0.106643		Ligur074	0.298176	-0.00444258		74	Liguria	Quiliano	Trexenda2	rhithral
253		Sangr322	0.502741	-1.94123		Sangr322	0.165613	-0.348693		Sangr322	0.0483462	-0.271428		322	Sangro	Sangro	PNA04fontanaSS84	krenal
17		DoraB037	0.508271	-1.27989		DoraB037	0.167435	-0.229901		DoraB037	0.263362	-0.3006		37	DoraBaltea	Dora_Veny	CdSeigne2bis	kryal
59		Ticin091	0.518193	-2.00662		Ticin091	0.170703	-0.360439		Ticin091	0.228784	-0.373907		91	Ticino	TicinoCH	Laghettosupemissario	kryal
65		Agogn097	0.521157	0.43956		Agogn097	0.17168	0.0789559		Agogn097	0.179757	-0.0967628		97	Agogna	Agogna	Agogna89a	rhithral
139		Adda185	0.537723	1.1823		Adda185	0.177137	0.212371		Adda185	0.278067	0.168268		185	Adda	Serio	AddaBSerioCrema	potamal
30		Ticin056	0.545115	-1.1921		Ticin056	0.179572	-0.214131		Ticin056	0.117882	-0.26166		56	Ticino	Toce_laghialpini	CampoIV	AL02
182		Sarca245	0.560426	-3.05159		Sarca245	0.184616	-0.548142		Sarca245	0.26376	-0.437589		245	SarcaGardaMincio	Cornisello	vdrV31	kryal
70		Ticin102	0.560561	-1.43747		Ticin102	0.18466	-0.258205		Ticin102	0.199119	-0.337031		102	Ticino	TicinoCH	Laghettoinfemissario	AL02
126		Po_Af165	0.570459	-0.324801		Po_Af165	0.187921	-0.0583424		Po_Af165	0.0143335	-0.124955		165	Po_Aff_destra	Aveto	L. delle Lame	pond
252		Sangr321	0.572385	-1.19952		Sangr321	0.188555	-0.215463		Sangr321	0.304184	-0.224699		321	Sangro	Sangro	PNA05	rhithral
246		Abruz315	0.582188	0.0320038		Abruz315	0.191785	0.00574867		Abruz315	0.226954	0.0165017		315	Abruzzo	Tordino	Tord03co	rhithral
64		Agogn096	0.58905	0.27427		Agogn096	0.194045	0.0492657		Agogn096	0.256903	0.108013		96	Agogna	Agogna	Agogna04b	rhithral
7		Ofant010	0.59436	1.98263		Ofant010	0.195794	0.356129		Ofant010	0.280903	0.267273		10	Ofanto	Ofanto	Ofanto4M	potamal
208		Lazio273	0.59801	-0.109968		Lazio273	0.196997	-0.019753		Lazio273	0.318806	-0.0151334		273	Lazio	Mignone	Mignone05	rhithral
222		March289	0.612961	0.591377		March289	0.201922	0.106226		March289	0.457022	0.310956		289	Marche	PotenzaMC	Potenza02	rhithral
33		Tanar059	0.622622	-0.21544		Tanar059	0.205104	-0.0386985		Tanar059	0.157914	-0.0286441		59	Tanaro	Bormida	C04	rhithral
32		Tanar058	0.652182	-0.0438689		Tanar058	0.214842	-0.00787995		Tanar058	0.202114	0.0525594		58	Tanaro	Bormida	C06	rhithral
40		Ticin067	0.660046	0.019257		Ticin067	0.217433	0.00345903		Ticin067	0.288389	-0.0342365		67	Ticino	Toce_fiume	3BoscoTenso	rhithral
232		March299	0.66161	1.17144		March299	0.217948	0.21042		March299	0.290001	0.205154		299	Marche	PotenzaMC	Potenza05	rhithral
6		Sele009	0.661971	0.474796		Sele009	0.218067	0.0852851		Sele009	0.128845	0.0485346		9	Sele	Calore	VAngR03PFo071	rhithral
21		DoraB043	0.662279	-1.68634		DoraB043	0.218168	-0.302908		DoraB043	0.473007	-0.253245		43	DoraBaltea	Gran_Paradiso	F2-ROC-2A	AL02
162		Oglio217	0.668574	-2.48524		Oglio217	0.220242	-0.446411		Oglio217	0.144638	-0.220536		217	Oglio	AltoOglio_Vezza	VezzaSClem	kryal
159		Po_Af213	0.674068	0.769099		Po_Af213	0.222052	0.138149		Po_Af213	0.362084	0.165631		213	Po_Aff_destra	Taro	Taro5	potamal
214		Tever280	0.674075	0.68261		Tever280	0.222054	0.122614		Tever280	0.0127075	0.0616327		280	Tevere	TeverePG	TevUmb	potamal
24		Tanar049	0.675696	-0.174715		Tanar049	0.222588	-0.0313831		Tanar049	0.287059	-0.067443		49	Tanaro	Bormida	Caliz2	rhithral
158		Po_Af211	0.6772	1.06537		Po_Af211	0.223084	0.191367		Po_Af211	0.440418	0.287042		211	Po_Aff_destra	Taro	Taro4	potamal
26		Tanar052	0.685991	0.667424		Tanar052	0.225979	0.119886		Tanar052	0.340442	0.0584452		52	Tanaro	Bormida	C09a	rhithral
237		Atern305	0.688005	-0.0184197		Atern305	0.226643	-0.00330864		Atern305	0.227239	-0.0480313		305	AternoPescara	Aterno	Veraspring01	krenal
241		March309	0.693951	2.94368		March309	0.228602	0.528758		March309	0.413823	0.50347		309	Marche	PotenzaMC	Potenza10	potamal
112		Lambr148	0.697393	-0.385098		Lambr148	0.229735	-0.0691733		Lambr148	0.351231	-0.0559164		148	Lambro	Lambro	Lamb03La	rhithral
113		Lambr149	0.706076	0.36232		Lambr149	0.232596	0.0650817		Lambr149	0.496326	0.182591		149	Lambro	Lambro	Lamb04As	rhithral
142		Adda188	0.728912	1.33531		Adda188	0.240118	0.239855		Adda188	0.391982	0.358483		188	Adda	Serio	Ghisalba	rhithral
180		Sarca242	0.731837	-1.29413		Sarca242	0.241082	-0.232458		Sarca242	0.294414	-0.370317		242	SarcaGardaMincio	Carealto	carC81	kryal
263		Sangr336	0.733802	-0.408882		Sangr336	0.241729	-0.0734453		Sangr336	0.344866	-0.0507997		336	Sangro	Sangro	Sangr011	potamal
31		Tanar057	0.755843	0.165209		Tanar057	0.24899	0.0296757		Tanar057	0.167512	0.0973769		57	Tanaro	Bormida	C07	rhithral
226		March293	0.762383	0.715429		March293	0.251144	0.128509		March293	0.242838	0.0427145		293	Marche	PotenzaMC	Potenza04	rhithral
145		Adda194	0.765575	-0.928628		Adda194	0.252196	-0.166805		Adda194	0.324482	-0.19332		194	Adda	Brembo	Sambuzzapozza	krenal
34		Tanar060	0.767347	-0.41366		Tanar060	0.25278	-0.0743037		Tanar060	0.383237	-0.123249		60	Tanaro	Bormida	C03	rhithral
29		Tanar055	0.795601	0.427905		Tanar055	0.262087	0.0768623		Tanar055	0.274312	0.115967		55	Tanaro	Bormida	C08a	rhithral
110		Lambr146	0.805024	-0.363857		Lambr146	0.265191	-0.0653578		Lambr146	0.396157	-0.103024		146	Lambro	Lambro	Lamb01Ma	rhithral
111		Lambr147	0.806852	-0.625675		Lambr147	0.265793	-0.112387		Lambr147	0.353687	-0.028323		147	Lambro	Lambro	Lamb02Ba	rhithral
155		Oglio208	0.813132	1.07757		Oglio208	0.267862	0.193559		Oglio208	0.40507	0.147061		208	Oglio	Gaiano	Gaiano01qt	krenal
4		Ofant007	0.815551	0.453953		Ofant007	0.268659	0.0815413		Ofant007	0.295428	0.220068		7	Ofanto	Ofanto	Ofanto1L	rhithral
151		Po_Af204	0.862195	1.14148		Po_Af204	0.284024	0.205038		Po_Af204	0.354007	0.167388		204	Po_Aff_destra	Taro	Taro3CN2	rhithral
18		DoraB040	0.865879	-2.1825		DoraB040	0.285238	-0.392032		DoraB040	0.16164	-0.368284		40	DoraBaltea	Dora_Veny	Combalsorgslago	kryal
257		Atern328	0.878148	-2.02975		Atern328	0.28928	-0.364593		Atern328	0.276333	-0.303749		328	AternoPescara	Tasso	PNA10	rhithral
101		Lambr136	0.916111	0.656014		Lambr136	0.301786	0.117836		Lambr136	0.444603	0.204648		136	Lambro	Lambro	Lamb07pt	rhithral
118		Lambr154	0.917507	1.68758		Lambr154	0.302245	0.303131		Lambr154	0.239718	0.277385		154	Lambro	Lambro	Lamb13Br	potamal
260		Sangr331	0.950136	-0.706601		Sangr331	0.312994	-0.126923		Sangr331	0.201032	-0.0751188		331	Sangro	Sangro	PNA07Scontrone	ME04
128		Adda168	0.955619	1.25164		Adda168	0.3148	0.224826		Adda168	0.404893	0.187007		168	Adda	AddaCR	AddaCanaleMuzza	potamal
207		March272	0.95674	0.352378		March272	0.31517	0.0632959		March272	0.273825	-0.137375		272	Marche	Bidente	Bidente	rhithral
177		Sarca239	0.963793	-1.19596		Sarca239	0.317493	-0.214824		Sarca239	0.364022	-0.417253		239	SarcaGardaMincio	Carealto	carC31	kryal
105		Lambr141	0.972941	1.42558		Lambr141	0.320506	0.256071		Lambr141	0.505183	0.329629		141	Lambro	Lambro	Lamb09La	rhithral
135		Po_Af177	0.974153	-0.000187579		Po_Af177	0.320906	-3.36939e-05		Po_Af177	0.304341	0.039827		177	Po_Aff_destra	Taro	Taro1	rhithral
130		Adda171	0.975087	0.784727		Adda171	0.321214	0.140957		Adda171	0.359226	0.213198		171	Adda	AddaLO	AddaComazzo	potamal
41		Agogn068	0.986529	0.0264735		Agogn068	0.324983	0.00475531		Agogn068	0.28842	0.00431362		68	Agogna	Acqualba	Acqualba01	rhithral
239		March307	0.987966	2.27794		March307	0.325456	0.409174		March307	0.314428	0.419872		307	Marche	PotenzaMC	Potenza09	potamal
157		Adda210	0.991009	-2.01848		Adda210	0.326458	-0.36257		Adda210	0.363862	-0.563184		210	Adda	Trobio	Trobio2	kryal
140		Adda186	1.01254	1.36816		Adda186	0.333551	0.245756		Adda186	0.386775	0.387724		186	Adda	Serio	BasellaUrgnano	rhithral
259		Sangr330	1.03042	-1.19541		Sangr330	0.339441	-0.214726		Sangr330	0.179973	-0.35531		330	Sangro	Sangro	PNA13	rhithral
242		March310	1.04709	3.33723		March310	0.344934	0.599449		March310	0.302854	0.497565		310	Marche	PotenzaMC	Potenza11	potamal
230		Atern297	1.06378	0.356801		Atern297	0.350432	0.0640903		Atern297	0.180021	-0.00120038		297	AternoPescara	Aterno	Vetoio	krenal
43		Agogn071	1.06604	-0.21712		Agogn071	0.351177	-0.0390002		Agogn071	0.321552	-0.0494725		71	Agogna	Acqualba	Acqualba03	rhithral
38		Ticin065	1.07462	-0.720852		Ticin065	0.354003	-0.129483		Ticin065	0.291554	-0.143973		65	Ticino	Toce_fiume	1Domo	rhithral
227		March294	1.07759	-0.385603		March294	0.354979	-0.0692639		March294	0.32815	-0.119733		294	Marche	Aso	Aso01	rhithral
102		Lambr138	1.08703	1.649		Lambr138	0.358088	0.296202		Lambr138	0.34743	0.323677		138	Lambro	Lambro	Lamb11Agliate	potamal
228		Atern295	1.09306	0.409568		Atern295	0.360075	0.0735687		Atern295	0.223721	0.0506565		295	AternoPescara	Aterno	Aterno	rhithral
25		Tanar051	1.10729	-0.34777		Tanar051	0.364765	-0.0624682		Tanar051	0.274548	-0.18493		51	Tanaro	Bormida	Caliz3	rhithral
35		Tanar062	1.11598	-0.692926		Tanar062	0.367626	-0.124467		Tanar062	0.223132	-0.204883		62	Tanaro	Bormida	C01a	rhithral
161		Oglio215	1.1374	-2.07776		Oglio215	0.374683	-0.373217		Oglio215	0.277044	-0.297309		215	Oglio	AltoOglio_Vezza	Vezza2	kryal
141		Adda187	1.14121	1.56145		Adda187	0.375937	0.280476		Adda187	0.380646	0.380065		187	Adda	Serio	Ricengo	rhithral
233		March300	1.15678	1.43708		March300	0.381066	0.258136		March300	0.481793	0.290771		300	Marche	PotenzaMC	Potenza06	rhithral
245		March314	1.19585	1.80586		March314	0.393937	0.324377		March314	0.308235	0.55357		314	Marche	PotenzaMC	Potenza13	potamal
5		Ofant008	1.19738	1.21955		Ofant008	0.394443	0.219062		Ofant008	0.300598	0.204164		8	Ofanto	Ofanto	Ofanto2P	rhithral
27		Tanar053	1.20128	-0.508865		Tanar053	0.395726	-0.0914049		Tanar053	0.281209	-0.110298		53	Tanaro	Bormida	Muria5	rhithral
154		Oglio207	1.22038	0.348334		Oglio207	0.402017	0.0625695		Oglio207	0.23322	0.293504		207	Oglio	Gaiano	Gaiano01ql	krenal
137		Po_Af183	1.2232	0.79371		Po_Af183	0.402948	0.14257		Po_Af183	0.37222	0.104805		183	Po_Aff_destra	Taro	Taro2Cmv	rhithral
103		Lambr139	1.22712	1.13927		Lambr139	0.404237	0.20464		Lambr139	0.454587	0.128045		139	Lambro	Lambro	Lamb05SC	rhithral
39		Ticin066	1.29937	-0.240245		Ticin066	0.428039	-0.043154		Ticin066	0.281757	0.0589264		66	Ticino	Toce_fiume	2Prata	rhithral
173		Sarca235	1.32996	-2.78209		Sarca235	0.438116	-0.499733		Sarca235	0.276967	-0.332939		235	SarcaGardaMincio	Mandrone	RifBedoleValGenova	kryal
100		Lambr135	1.33133	0.854248		Lambr135	0.438567	0.153444		Lambr135	0.410672	0.159597		135	Lambro	Lambro	Lamb06Ca0	rhithral
136		Po_Af182	1.34137	0.308848		Po_Af182	0.441875	0.0554768		Po_Af182	0.372642	0.0893389		182	Po_Aff_destra	Taro	Taro2Cma	potamal
42		Agogn069	1.36848	-0.0723175		Agogn069	0.450804	-0.01299		Agogn069	0.291504	-0.0638023		69	Agogna	Acqualba	Acqualba02	rhithral
224		March291	1.40718	0.306693		March291	0.463553	0.0550897		March291	0.303618	0.1229		291	Marche	PotenzaMC	Potenza03	rhithral
132		Adda174	1.42447	1.22776		Adda174	0.469249	0.220537		Adda174	0.343973	0.0528981		174	Adda	AddaBG	Vaprio	potamal
234		March301	1.47196	-0.34457		March301	0.484893	-0.0618933		March301	0.353758	-0.215689		301	Marche	Aso	Aso02	rhithral
179		Sarca241	1.48061	-1.5814		Sarca241	0.487744	-0.284058		Sarca241	0.418376	-0.420011		241	SarcaGardaMincio	Carealto	carC51	kryal
244		March313	1.50646	3.01012		March313	0.496259	0.540693		March313	0.328319	0.449104		313	Marche	PotenzaMC	Potenza12	potamal
236		March304	1.55768	1.7745		March304	0.513131	0.318744		March304	0.548632	0.500906		304	Marche	PotenzaMC	Potenza08	potamal
235		March303	1.65797	1.55733		March303	0.546168	0.279736		March303	0.363055	0.172868		303	Marche	PotenzaMC	Potenza07	potamal
175		Sarca237	1.84331	-2.14362		Sarca237	0.607224	-0.385047		Sarca237	0.350929	-0.408939		237	SarcaGardaMincio	Niscli	niscN17	kryal
129		Adda169	1.85956	1.73142		Adda169	0.612576	0.311005		Adda169	0.401261	0.171269		169	Adda	AddaCR	AddaRivolta	potamal
176		Sarca238	2.07275	-2.8412		Sarca238	0.682806	-0.510351		Sarca238	0.306122	-0.265506		238	SarcaGardaMincio	Carealto	carC41	kryal

## Sheet: spec_rda.hell$c
c1	CS1	CS2	seq		co	Comp1	Comp2	seq
P_H_choreus	-0.446283	0.00605238	1		P_H_choreus	-0.147015	0.00108716	1
C_defectus	-0.28081	0.0822483	12		C_defectus	-0.0925046	0.0147739	12
T_gregarius	-0.268508	-0.00500538	9		T_gregarius	-0.088452	-0.00089909	9
P_P_nubeculosum	-0.262255	0.0294499	5		P_P_nubeculosum	-0.0863922	0.00528994	5
D_nervosus	-0.24576	0.0727723	25		D_nervosus	-0.0809582	0.0130717	25
C_C_anthracinus	-0.212085	0.00582758	11		C_C_anthracinus	-0.0698651	0.00104678	11
C_C_plumosus	-0.209847	0.144592	2		C_C_plumosus	-0.0691278	0.0259723	2
P_albimanus	-0.19944	0.0404266	23		P_albimanus	-0.0656997	0.00726163	23
C_atridorsum	-0.197901	0.0329096	33		C_atridorsum	-0.0651927	0.00591138	33
P_P_oxyura	-0.189228	0.00620984	37		P_P_oxyura	-0.0623354	0.00111544	37
C_viridulum	-0.180656	-0.02408	22		C_viridulum	-0.0595119	-0.00432537	22
M_pedellus	-0.149311	0.084686	15		M_pedellus	-0.0491859	0.0152117	15
A_A_monilis	-0.0838411	-0.0319993	47		A_A_monilis	-0.027619	-0.00574787	47
C_I_sylvestris	-0.0788894	0.0528864	14		C_I_sylvestris	-0.0259878	0.00949971	14
O_O_oblidens	-0.0502747	0.1794	31		O_O_oblidens	-0.0165615	0.0322246	31
P_flavipes	-0.0479657	0.048719	39		P_flavipes	-0.0158009	0.00875115	39
P_olivacea	-0.0438787	-0.0626194	21		P_olivacea	-0.0144545	-0.011248	21
T_T_punctipennis	-0.0375568	0.0246901	42		T_T_punctipennis	-0.012372	0.00443496	42
P_gracilior	-0.0353899	0.0337757	46		P_gracilior	-0.0116581	0.00606696	46
P_dissimilis	-0.0182994	-0.00642471	52		P_dissimilis	-0.00602819	-0.00115404	52
H_marcidus	0.0116021	-0.191627	48		H_marcidus	0.00382196	-0.0344211	48
C_C_fuscus	0.0133863	-0.046256	45		C_C_fuscus	0.00440973	-0.00830874	45
O_E_fuscimanus	0.017845	-0.0593728	49		O_E_fuscimanus	0.00587852	-0.0106648	49
C_scutellata	0.0215661	-0.174928	30		C_scutellata	0.0071043	-0.0314214	30
C_C_riparius	0.0242789	0.211734	7		C_C_riparius	0.00799796	0.0380326	7
S_semivirens	0.0366141	0.110006	29		S_semivirens	0.0120614	0.0197597	29
P_gaedii	0.0383771	0.129009	53		P_gaedii	0.0126422	0.0231732	53
E_ilkleyensis	0.0434557	0.06968	50		E_ilkleyensis	0.0143152	0.0125163	50
P_niger	0.0458611	0.0996982	54		P_niger	0.0151076	0.0179083	54
O_M_frigidus	0.0462727	-0.245159	26		O_M_frigidus	0.0152432	-0.0440367	26
C_C_trifascia	0.0471225	0.0954519	51		C_C_trifascia	0.0155231	0.0171455	51
C_P_skirwithensis	0.047459	-0.06599	40		C_P_skirwithensis	0.015634	-0.0118535	40
C_C_annulator	0.0494577	0.145863	36		C_C_annulator	0.0162924	0.0262006	36
C_C_tremulus	0.0514273	0.0429984	38		C_C_tremulus	0.0169412	0.00772359	38
C_C_triannulatus	0.0569566	0.202006	43		C_C_triannulatus	0.0187627	0.0362853	43
C_pallidula	0.0570142	0.19332	4		C_pallidula	0.0187816	0.0347252	4
D_zernyi	0.0623363	-0.25801	27		D_zernyi	0.0205349	-0.046345	27
B_bifida	0.062554	-0.0339437	24		B_bifida	0.0206066	-0.00609713	24
R_P_chalybeatus	0.0631453	0.1596	41		R_P_chalybeatus	0.0208013	0.0286682	41
R_R_effusus	0.0647648	-0.0584093	44		R_R_effusus	0.0213349	-0.0104918	44
O_O_rhyacobius	0.0649385	0.0565103	18		O_O_rhyacobius	0.0213921	0.0101507	18
C_C_bicinctus	0.0727467	0.345188	8		C_C_bicinctus	0.0239643	0.0620043	8
E_minor	0.0738993	-0.206815	34		E_minor	0.0243439	-0.0371491	34
O_O_excavatus	0.0768387	0.137986	32		O_O_excavatus	0.0253122	0.0247857	32
P_P_laetum	0.0842586	0.170364	35		P_P_laetum	0.0277565	0.0306016	35
O_O_rubicundus	0.0971809	0.256647	17		O_O_rubicundus	0.0320134	0.0461002	17
P_stylatus	0.103681	-0.108629	28		P_stylatus	0.0341547	-0.0195125	28
R_R_fuscipes	0.107216	0.16529	16		R_R_fuscipes	0.0353192	0.0296902	16
E_claripennis	0.116814	0.165419	20		E_claripennis	0.0384811	0.0297133	20
D_tonsa	0.123622	-0.297474	19		D_tonsa	0.0407236	-0.0534338	19
M_atrofasciata	0.124794	-0.0464989	3		M_atrofasciata	0.0411096	-0.00835236	3
C_P_rufiventris	0.125653	0.187493	13		C_P_rufiventris	0.0413927	0.0336785	13
T_calvescens	0.171974	0.0473189	6		T_calvescens	0.0566517	0.00849966	6
O_E_rivicola	0.216346	0.0710929	10		O_E_rivicola	0.0712689	0.0127701	10

## Sheet: mem_rda.hell$cor
$cor	RS1	RS2
MEM1	-0.322105	-0.271966
MEM16	-0.279253	0.0223911
MEM13	-0.200051	0.0392233
MEM59	-0.184369	0.0818762
MEM49	-0.154874	-0.0951429
MEM20	-0.145816	-0.0475502
MEM52	-0.142981	0.00686415
MEM9	-0.131094	0.0890662
MEM73	-0.127043	0.0862189
MEM44	-0.126986	-0.0741227
MEM32	-0.115586	-0.184492
MEM14	-0.1133	-0.0526607
MEM33	-0.113167	0.0408237
MEM103	-0.0971565	0.0644962
MEM3	-0.0941576	0.402779
MEM93	-0.0909611	-0.0589103
MEM6	-0.0902586	0.0235319
MEM91	-0.0892972	-0.0192944
MEM66	-0.0836121	0.0132108
MEM54	-0.0822991	-0.0198952
MEM11	-0.0816386	0.166753
MEM35	-0.080883	0.12193
MEM116	-0.0676648	-0.0254027
MEM26	-0.0670785	0.0284453
MEM67	-0.0662916	-0.094055
MEM21	-0.0627823	-0.00967153
MEM41	-0.0515937	0.0707655
MEM15	-0.0494955	0.126497
MEM42	-0.0467251	0.0778498
MEM30	-0.0435293	-0.165559
MEM31	-0.0321152	-0.178752
MEM50	-0.0318631	-0.000287662
MEM53	-0.0276543	0.0339793
MEM7	-0.0239358	-0.119848
MEM34	-0.0222026	-0.0391652
MEM24	-0.0212482	0.20067
MEM39	-0.0187916	-0.0270756
MEM18	-0.00301057	0.0271875
MEM40	0.0192258	0.0454849
MEM51	0.0373401	-0.0118485
MEM37	0.0456062	-0.13096
MEM57	0.056042	-0.0381166
MEM47	0.0618839	0.031017
MEM22	0.0623422	0.193999
MEM65	0.0669881	-0.0171992
MEM64	0.0693466	-0.097728
MEM61	0.0762439	-0.0988875
MEM45	0.0768572	0.101213
MEM75	0.0776307	-0.0171426
MEM17	0.0780025	-0.0679317
MEM27	0.0817859	-0.203317
MEM25	0.0832034	-0.063788
MEM38	0.0843631	-0.000595007
MEM29	0.0887557	0.325374
MEM10	0.0915509	-0.118102
MEM12	0.124236	0.102415
MEM28	0.130573	-0.0711796
MEM81	0.139117	0.022666
MEM4	0.158744	-0.272985
MEM36	0.159421	-0.0581057
MEM85	0.165446	0.0831737
MEM2	0.187581	-0.276441
MEM19	0.253455	0.14991
MEM23	0.28139	0.129434
MEM5	0.309667	-0.0316444

## Sheet: spec_mspa.hell$l
seq	l1	RS1	RS2		li	Axis1	Axis2		ls	Axis1	Axis2		lw	x
43	C_C_triannulatus	-2.14978	-1.8266		C_C_triannulatus	-0.154525	-0.081681		C_C_triannulatus	-0.154525	-0.081681		43	0.0185185
35	P_P_laetum	-1.92269	-2.65742		P_P_laetum	-0.140269	-0.120289		P_P_laetum	-0.140269	-0.120289		35	0.0185185
53	P_gaedii	-1.92217	-2.52001		P_gaedii	-0.138908	-0.11447		P_gaedii	-0.138908	-0.11447		53	0.0185185
41	R_P_chalybeatus	-1.78525	-2.45674		R_P_chalybeatus	-0.131385	-0.111014		R_P_chalybeatus	-0.131385	-0.111014		41	0.0185185
9	T_gregarius	-1.79174	2.13117		T_gregarius	-0.129566	0.105441		T_gregarius	-0.129566	0.105441		9	0.0185185
19	D_tonsa	-1.47989	1.20135		D_tonsa	-0.111966	0.0601834		D_tonsa	-0.111966	0.0601834		19	0.0185185
51	C_C_trifascia	-1.37672	-1.05574		C_C_trifascia	-0.106155	-0.0448774		C_C_trifascia	-0.106155	-0.0448774		51	0.0185185
1	P_H_choreus	-1.33512	1.61814		P_H_choreus	-0.104849	0.0800751		P_H_choreus	-0.104849	0.0800751		1	0.0185185
34	E_minor	-1.33942	1.0376		E_minor	-0.102227	0.0510184		E_minor	-0.102227	0.0510184		34	0.0185185
17	O_O_rubicundus	-1.28591	-0.330586		O_O_rubicundus	-0.0994961	-0.0123944		O_O_rubicundus	-0.0994961	-0.0123944		17	0.0185185
54	P_niger	-1.2441	-1.57866		P_niger	-0.0968731	-0.0708462		P_niger	-0.0968731	-0.0708462		54	0.0185185
10	O_E_rivicola	-1.19272	-0.349604		O_E_rivicola	-0.0953672	-0.0122341		O_E_rivicola	-0.0953672	-0.0122341		10	0.0185185
16	R_R_fuscipes	-1.17309	0.135351		R_R_fuscipes	-0.0916409	0.00857766		R_R_fuscipes	-0.0916409	0.00857766		16	0.0185185
12	C_defectus	-1.11278	1.54177		C_defectus	-0.0904631	0.0767708		C_defectus	-0.0904631	0.0767708		12	0.0185185
27	D_zernyi	-1.08779	0.967625		D_zernyi	-0.0880081	0.0491847		D_zernyi	-0.0880081	0.0491847		27	0.0185185
23	P_albimanus	-1.09614	1.30027		P_albimanus	-0.0858791	0.0660099		P_albimanus	-0.0858791	0.0660099		23	0.0185185
8	C_C_bicinctus	-1.01568	-0.790532		C_C_bicinctus	-0.083015	-0.034155		C_C_bicinctus	-0.083015	-0.034155		8	0.0185185
22	C_viridulum	-1.0354	1.32901		C_viridulum	-0.0810749	0.0689771		C_viridulum	-0.0810749	0.0689771		22	0.0185185
20	E_claripennis	-0.953312	-0.660385		E_claripennis	-0.0800149	-0.0274731		E_claripennis	-0.0800149	-0.0274731		20	0.0185185
25	D_nervosus	-0.916674	1.17001		D_nervosus	-0.0761444	0.0615496		D_nervosus	-0.0761444	0.0615496		25	0.0185185
37	P_P_oxyura	-0.880734	0.958328		P_P_oxyura	-0.0758333	0.0508958		P_P_oxyura	-0.0758333	0.0508958		37	0.0185185
26	O_M_frigidus	-0.908781	0.293809		O_M_frigidus	-0.0757442	0.0184541		O_M_frigidus	-0.0757442	0.0184541		26	0.0185185
2	C_C_plumosus	-0.86101	1.0404		C_C_plumosus	-0.0745914	0.0535819		C_C_plumosus	-0.0745914	0.0535819		2	0.0185185
28	P_stylatus	-0.845096	0.684536		P_stylatus	-0.0720413	0.0376181		P_stylatus	-0.0720413	0.0376181		28	0.0185185
13	C_P_rufiventris	-0.796921	0.196799		C_P_rufiventris	-0.0709751	0.0133312		C_P_rufiventris	-0.0709751	0.0133312		13	0.0185185
5	P_P_nubeculosum	-0.79505	0.641277		P_P_nubeculosum	-0.0706073	0.035858		P_P_nubeculosum	-0.0706073	0.035858		5	0.0185185
32	O_O_excavatus	-0.829212	-0.798372		O_O_excavatus	-0.0699277	-0.0353675		O_O_excavatus	-0.0699277	-0.0353675		32	0.0185185
7	C_C_riparius	-0.797362	0.0970118		C_C_riparius	-0.0695748	0.0080256		C_C_riparius	-0.0695748	0.0080256		7	0.0185185
47	A_A_monilis	-0.819471	0.856567		A_A_monilis	-0.0683258	0.0471554		A_A_monilis	-0.0683258	0.0471554		47	0.0185185
11	C_C_anthracinus	-0.768672	0.857872		C_C_anthracinus	-0.0674146	0.0485914		C_C_anthracinus	-0.0674146	0.0485914		11	0.0185185
6	T_calvescens	-0.755194	0.571743		T_calvescens	-0.0655957	0.0335505		T_calvescens	-0.0655957	0.0335505		6	0.0185185
3	M_atrofasciata	-0.70109	0.676867		M_atrofasciata	-0.0645313	0.0363378		M_atrofasciata	-0.0645313	0.0363378		3	0.0185185
30	C_scutellata	-0.725565	0.388961		C_scutellata	-0.0632097	0.0234028		C_scutellata	-0.0632097	0.0234028		30	0.0185185
33	C_atridorsum	-0.698886	0.986544		C_atridorsum	-0.0629262	0.0515862		C_atridorsum	-0.0629262	0.0515862		33	0.0185185
48	H_marcidus	-0.621806	0.329151		H_marcidus	-0.0575622	0.0208529		H_marcidus	-0.0575622	0.0208529		48	0.0185185
18	O_O_rhyacobius	-0.598124	-0.0786854		O_O_rhyacobius	-0.0572035	-0.000767741		O_O_rhyacobius	-0.0572035	-0.000767741		18	0.0185185
29	S_semivirens	-0.615775	0.249165		S_semivirens	-0.0565618	0.0178789		S_semivirens	-0.0565618	0.0178789		29	0.0185185
36	C_C_annulator	-0.594848	-0.344451		C_C_annulator	-0.0564044	-0.0124424		C_C_annulator	-0.0564044	-0.0124424		36	0.0185185
4	C_pallidula	-0.625895	0.157577		C_pallidula	-0.0563063	0.0128974		C_pallidula	-0.0563063	0.0128974		4	0.0185185
44	R_R_effusus	-0.586015	0.459302		R_R_effusus	-0.0554544	0.0256148		R_R_effusus	-0.0554544	0.0256148		44	0.0185185
50	E_ilkleyensis	-0.566277	0.175325		E_ilkleyensis	-0.0534212	0.00960996		E_ilkleyensis	-0.0534212	0.00960996		50	0.0185185
21	P_olivacea	-0.5564	0.240762		P_olivacea	-0.053117	0.0136815		P_olivacea	-0.053117	0.0136815		21	0.0185185
40	C_P_skirwithensis	-0.569123	0.237486		C_P_skirwithensis	-0.0526135	0.0153387		C_P_skirwithensis	-0.0526135	0.0153387		40	0.0185185
15	M_pedellus	-0.518217	0.437839		M_pedellus	-0.0515046	0.0279871		M_pedellus	-0.0515046	0.0279871		15	0.0185185
31	O_O_oblidens	-0.505736	0.231864		O_O_oblidens	-0.0502568	0.0148478		O_O_oblidens	-0.0502568	0.0148478		31	0.0185185
46	P_gracilior	-0.500738	0.209644		P_gracilior	-0.0480633	0.0130419		P_gracilior	-0.0480633	0.0130419		46	0.0185185
45	C_C_fuscus	-0.456347	0.366548		C_C_fuscus	-0.047675	0.0239731		C_C_fuscus	-0.047675	0.0239731		45	0.0185185
38	C_C_tremulus	-0.495515	0.171879		C_C_tremulus	-0.047458	0.0133195		C_C_tremulus	-0.047458	0.0133195		38	0.0185185
14	C_I_sylvestris	-0.448738	0.204159		C_I_sylvestris	-0.047258	0.0147942		C_I_sylvestris	-0.047258	0.0147942		14	0.0185185
24	B_bifida	-0.451993	0.293715		B_bifida	-0.0468994	0.0182238		B_bifida	-0.0468994	0.0182238		24	0.0185185
49	O_E_fuscimanus	-0.468556	0.234509		O_E_fuscimanus	-0.0466202	0.0172617		O_E_fuscimanus	-0.0466202	0.0172617		49	0.0185185
39	P_flavipes	-0.448324	0.136234		P_flavipes	-0.0465895	0.00995095		P_flavipes	-0.0465895	0.00995095		39	0.0185185
42	T_T_punctipennis	-0.368631	0.293498		T_T_punctipennis	-0.0384491	0.020483		T_T_punctipennis	-0.0384491	0.020483		42	0.0185185
52	P_dissimilis	-0.327296	0.172394		P_dissimilis	-0.0341205	0.0110774		P_dissimilis	-0.0341205	0.0110774		52	0.0185185

## Sheet: mem_mspa$hell$c
c1	CS1	CS2		co	Comp1	Comp2		seq
MEM1	-0.222599	0.122752		MEM1	-0.0140661	0.00563562		1
MEM2	-0.138415	0.0198633		MEM2	-0.00874646	0.000911938		2
MEM3	-0.150646	0.00612668		MEM3	-0.00951936	0.00028128		3
MEM4	-0.338359	0.352017		MEM4	-0.021381	0.0161613		4
MEM5	-0.52738	-0.662584		MEM5	-0.0333252	-0.0304196		5
MEM6	-0.133145	0.0185733		MEM6	-0.00841343	0.00085271		6
MEM7	-0.117248	0.121853		MEM7	-0.0074089	0.00559433		7
MEM8	-0.200071	-0.235525		MEM8	-0.0126425	-0.0108131		8
MEM9	-0.11095	0.00247703		MEM9	-0.00701092	0.000113722		9
MEM10	-0.315314	0.406899		MEM10	-0.0199247	0.018681		10
MEM11	-0.0828485	0.0409783		MEM11	-0.00523521	0.00188134		11
MEM12	-0.0850021	0.0855487		MEM12	-0.0053713	0.00392759		12
MEM13	-0.163112	0.0213086		MEM13	-0.0103071	0.000978291		13
MEM14	-0.0863066	0.0567701		MEM14	-0.00545373	0.00260635		14
MEM15	-0.151938	0.0615143		MEM15	-0.00960098	0.00282416		15
MEM16	-0.0623777	0.0319998		MEM16	-0.00394166	0.00146913		16
MEM17	-0.0555437	0.00962911		MEM17	-0.00350982	0.000442078		17
MEM18	-0.0447975	0.00286353		MEM18	-0.00283076	0.000131467		18
MEM19	-0.0932709	-0.0289655		MEM19	-0.0058938	-0.00132983		19
MEM20	-0.0505308	-0.0197152		MEM20	-0.00319305	-0.000905138		20
MEM21	-0.195636	-0.189648		MEM21	-0.0123622	-0.00870688		21
MEM22	-0.186647	0.223569		MEM22	-0.0117943	0.0102642		22
MEM23	-0.0721545	-0.0246123		MEM23	-0.00455945	-0.00112997		23
MEM24	-0.0350082	0.0207919		MEM24	-0.00221217	0.000954568		24
MEM25	-0.0625787	0.0128729		MEM25	-0.00395436	0.000591001		25
MEM26	-0.0591849	-0.0116026		MEM26	-0.00373991	-0.000532681		26
MEM27	-0.123841	0.0591595		MEM27	-0.00782556	0.00271605		27
MEM28	-0.0226493	0.0217875		MEM28	-0.00143121	0.00100028		28
MEM29	-0.0180622	0.0133946		MEM29	-0.00114135	0.000614956		29
MEM30	-0.0451369	0.0168874		MEM30	-0.00285221	0.000775313		30
MEM31	-0.060395	0.0813543		MEM31	-0.00381637	0.00373503		31
MEM32	-0.068105	-0.00146492		MEM32	-0.00430357	-6.72556e-05		32
MEM33	-0.103655	0.0688072		MEM33	-0.00654998	0.00315898		33
MEM34	-0.033597	0.0231093		MEM34	-0.002123	0.00106096		34
MEM35	-0.0334302	0.0299779		MEM35	-0.00211246	0.00137631		35
MEM36	-0.0537769	0.00928984		MEM36	-0.00339817	0.000426502		36
MEM37	-0.0826746	0.117753		MEM37	-0.00522422	0.0054061		37
MEM38	-0.0662357	0.0250446		MEM38	-0.00418545	0.00114981		38
MEM39	-0.0578173	-0.0217825		MEM39	-0.00365348	-0.00100005		39
MEM40	-0.0485372	0.018258		MEM40	-0.00306708	0.000838238		40
MEM41	-0.0500316	0.0244557		MEM41	-0.0031615	0.00112277		41
MEM42	-0.0230838	-0.0122638		MEM42	-0.00145867	-0.00056304		42
MEM43	-0.0364446	0.0207189		MEM43	-0.00230294	0.000951217		43
MEM44	-0.0464666	0.0418296		MEM44	-0.00293623	0.00192042		44
MEM45	-0.0175454	0.00344065		MEM45	-0.0011087	0.000157962		45
MEM46	-0.0381518	0.0106095		MEM46	-0.00241082	0.000487087		46
MEM47	-0.0917469	0.0686919		MEM47	-0.0057975	0.00315369		47
MEM48	-0.0433282	-0.0104546		MEM48	-0.00273791	-0.000479978		48
MEM49	-0.0907212	0.035609		MEM49	-0.00573269	0.00163483		49
MEM50	-0.0166446	-0.00265149		MEM50	-0.00105178	-0.000121731		50
MEM51	-0.0337938	-0.000508582		MEM51	-0.00213543	-2.33493e-05		51
MEM52	-0.0242004	0.0101647		MEM52	-0.00152923	0.000466669		52
MEM53	-0.0211052	0.0103982		MEM53	-0.00133364	0.000477389		53
MEM54	-0.0751062	0.0576386		MEM54	-0.00474598	0.00264623		54
MEM55	-0.0314092	0.0209625		MEM55	-0.00198475	0.000962401		55
MEM56	-0.0277038	0.00761421		MEM56	-0.00175061	0.000349573		56
MEM57	-0.0381405	0.0485412		MEM57	-0.00241011	0.00222855		57
MEM58	-0.0326095	0.0264769		MEM58	-0.0020606	0.00121557		58
MEM59	-0.019258	0.0127744		MEM59	-0.00121691	0.000586479		59
MEM60	-0.0230845	-0.00514292		MEM60	-0.00145871	-0.000236115		60
MEM61	-0.05728	0.0710607		MEM61	-0.00361953	0.00326244		61
MEM62	-0.00846398	0.00559972		MEM62	-0.00053484	0.000257087		62
MEM63	-0.0365817	0.00836671		MEM63	-0.0023116	0.000384121		63
MEM64	-0.0200562	0.0156859		MEM64	-0.00126735	0.000720151		64
MEM65	-0.0271779	-0.00721062		MEM65	-0.00171738	-0.000331044		65
MEM66	-0.0218555	-0.0187907		MEM66	-0.00138105	-0.000862691		66
MEM67	-0.0269856	0.025145		MEM67	-0.00170522	0.00115442		67
MEM68	-0.0292504	0.00364796		MEM68	-0.00184834	0.00016748		68
MEM69	-0.0146904	0.0140817		MEM69	-0.00092829	0.000646498		69
MEM70	-0.0147976	0.0109395		MEM70	-0.000935066	0.00050224		70
MEM71	-0.0261176	0.029538		MEM71	-0.00165038	0.00135611		71
MEM72	-0.038725	-0.0109954		MEM72	-0.00244704	-0.000504807		72
MEM73	-0.014617	-0.00713974		MEM73	-0.000923649	-0.00032779		73
MEM74	-0.0110589	0.00499954		MEM74	-0.000698815	0.000229532		74
MEM75	-0.0141096	0.0118306		MEM75	-0.000891587	0.00054315		75
MEM76	-0.00717489	-0.00180683		MEM76	-0.000453382	-8.29525e-05		76
MEM77	-0.0114553	-0.00963752		MEM77	-0.00072386	-0.000442465		77
MEM78	-0.0132676	-0.00400752		MEM78	-0.000838385	-0.000183988		78
MEM79	-0.0578428	0.0110813		MEM79	-0.0036551	0.00050875		79
MEM80	-0.0194941	0.0191383		MEM80	-0.00123183	0.000878652		80
MEM81	-0.042435	0.0548213		MEM81	-0.00268147	0.00251688		81
MEM82	-0.0092494	-0.00508823		MEM82	-0.000584471	-0.000233604		82
MEM83	-0.0142206	0.0164442		MEM83	-0.0008986	0.000754965		83
MEM84	-0.0212168	0.0184146		MEM84	-0.00134069	0.000845428		84
MEM85	-0.0103344	-0.000785756		MEM85	-0.00065303	-3.60746e-05		85
MEM86	-0.0143108	-0.00624416		MEM86	-0.0009043	-0.000286673		86
MEM87	-0.00783033	-0.00369818		MEM87	-0.0004948	-0.000169786		87
MEM88	-0.045207	-0.00283224		MEM88	-0.00285664	-0.00013003		88
MEM89	-0.00477344	0.00374524		MEM89	-0.000301635	0.000171946		89
MEM90	-0.0307999	0.0281068		MEM90	-0.00194625	0.0012904		90
MEM91	-0.0105338	0.00558751		MEM91	-0.000665636	0.000256526		91
MEM92	-0.0109316	0.00661984		MEM92	-0.000690771	0.000303921		92
MEM93	-0.0181058	0.00441743		MEM93	-0.00114411	0.000202807		93
MEM94	-0.00135815	0.00162994		MEM94	-8.58217e-05	7.48315e-05		94
MEM95	-0.0205231	-0.00572004		MEM95	-0.00129686	-0.000262611		95
MEM96	-0.0172469	-0.0130257		MEM96	-0.00108983	-0.000598016		96
MEM97	-0.00609603	0.00371456		MEM97	-0.000385209	0.000170538		97
MEM98	-0.0141846	-0.00223958		MEM98	-0.000896325	-0.000102821		98
MEM99	-0.00739791	0.00772295		MEM99	-0.000467475	0.000354565		99
MEM100	-0.0336958	-0.00199948		MEM100	-0.00212924	-9.17973e-05		100
MEM101	-0.0247272	0.011981		MEM101	-0.00156252	0.000550056		101
MEM102	-0.00604397	0.00691755		MEM102	-0.00038192	0.000317589		102
MEM103	-0.00581483	0.00390682		MEM103	-0.00036744	0.000179365		103
MEM104	-0.0168556	0.0236093		MEM104	-0.00106511	0.00108392		104
MEM105	-0.00476054	0.00160509		MEM105	-0.000300819	7.36907e-05		105
MEM106	-0.0113283	0.00595112		MEM106	-0.00071584	0.000273219		106
MEM107	-0.0159415	0.00676601		MEM107	-0.00100735	0.000310632		107
MEM108	-0.0178675	0.0160875		MEM108	-0.00112905	0.000738589		108
MEM109	-3.84113e-05	5.52616e-05		MEM109	-2.42722e-06	2.53709e-06		109
MEM110	-0.0179712	0.0149461		MEM110	-0.00113561	0.000686184		110
MEM111	-0.00919925	0.00393134		MEM111	-0.000581302	0.000180491		111
MEM112	-0.00578126	0.00241377		MEM112	-0.000365319	0.000110818		112
MEM113	-0.0117901	0.00834441		MEM113	-0.000745016	0.000383097		113
MEM114	-0.0243347	0.014339		MEM114	-0.00153771	0.000658313		114
MEM115	-0.0292999	0.0305042		MEM115	-0.00185147	0.00140047		115
MEM116	-0.00497621	-0.000645747		MEM116	-0.000314448	-2.96467e-05		116
MEM117	-0.027767	-0.0283827		MEM117	-0.0017546	-0.00130307		117
MEM118	-0.00782222	0.00625592		MEM118	-0.000494288	0.000287213		118
MEM119	-0.0166437	0.0175433		MEM119	-0.00105172	0.000805422		119
MEM120	-0.0119665	0.0152937		MEM120	-0.000756164	0.000702141		120
MEM121	-0.0136417	-0.00389955		MEM121	-0.000862021	-0.000179031		121
MEM122	-0.013211	-0.00276868		MEM122	-0.000834806	-0.000127112		122
MEM123	-0.0252458	0.0087475		MEM123	-0.00159528	0.000401603		123
MEM124	-0.00199308	-0.000646826		MEM124	-0.000125943	-2.96962e-05		124
MEM125	-0.00372816	0.00377722		MEM125	-0.000235583	0.000173414		125
MEM126	-0.0041438	0.0016361		MEM126	-0.000261848	7.51143e-05		126
MEM127	-0.025326	0.00341861		MEM127	-0.00160035	0.000156951		127
MEM128	-0.00858604	-0.00221338		MEM128	-0.000542553	-0.000101618		128
MEM129	-0.0194907	0.0121487		MEM129	-0.00123162	0.000557753		129
MEM130	-0.00616512	0.00715129		MEM130	-0.000389575	0.00032832		130
MEM131	-0.0112307	0.00400859		MEM131	-0.00070967	0.000184037		131
MEM132	-0.0102785	0.0104808		MEM132	-0.000649499	0.00048118		132
MEM133	-0.0048941	0.00330079		MEM133	-0.000309259	0.000151541		133
MEM134	-0.00654599	0.00709965		MEM134	-0.000413643	0.000325949		134
MEM135	-0.0204587	-0.0164594		MEM135	-0.00129279	-0.000755661		135
MEM136	-0.0142735	0.0132341		MEM136	-0.000901948	0.000607587		136
MEM137	-0.0116459	0.00451665		MEM137	-0.000735907	0.000207362		137
MEM138	-0.0050026	0.00370231		MEM138	-0.000316115	0.000169975		138
MEM139	-0.0110194	0.00623584		MEM139	-0.000696318	0.000286291		139
MEM140	-0.0151894	0.0115246		MEM140	-0.00095982	0.000529103		140
MEM141	-0.0162422	0.00104106		MEM141	-0.00102634	4.77957e-05		141
MEM142	-0.0045914	-0.00222241		MEM142	-0.000290131	-0.000102032		142
MEM143	-0.00270633	-0.000280154		MEM143	-0.000171014	-1.28621e-05		143
MEM144	-0.0238684	0.00310538		MEM144	-0.00150825	0.00014257		144
MEM145	-0.0155834	-0.0108871		MEM145	-0.000984718	-0.000499832		145
MEM146	-0.01555	-0.018781		MEM146	-0.00098261	-0.00086225		146
MEM147	-0.00809311	0.00212706		MEM147	-0.000511405	9.76546e-05		147
MEM148	-0.00697456	0.00758596		MEM148	-0.000440724	0.000348276		148
MEM149	-0.0468782	-0.0125271		MEM149	-0.00296224	-0.000575129		149
MEM150	-0.00800215	0.00464849		MEM150	-0.000505657	0.000213415		150
MEM151	-0.0106695	-0.00452031		MEM151	-0.000674208	-0.00020753		151
MEM152	-0.00681173	0.00681845		MEM152	-0.000430435	0.000313039		152
MEM153	-0.0201487	0.0109677		MEM153	-0.0012732	0.000503532		153
MEM154	-0.0028171	0.0003498		MEM154	-0.000178013	1.60596e-05		154
MEM155	-0.0145743	0.00613538		MEM155	-0.000920955	0.000281679		155
MEM156	-0.0143029	-0.00887147		MEM156	-0.0009038	-0.000407295		156
MEM157	-0.00728048	0.00224816		MEM157	-0.000460055	0.000103214		157
MEM158	-0.0267624	-0.0142027		MEM158	-0.00169112	-0.000652055		158
MEM159	-0.0120172	0.00476043		MEM159	-0.000759372	0.000218554		159
MEM160	-0.0208245	0.00158635		MEM160	-0.00131591	7.28304e-05		160
MEM161	-0.0158753	0.0208291		MEM161	-0.00100317	0.000956277		161
MEM162	-0.0102622	0.0115682		MEM162	-0.00064847	0.000531105		162
MEM163	-0.0160743	0.0102594		MEM163	-0.00101574	0.000471014		163
MEM164	-0.00904773	0.00848589		MEM164	-0.000571728	0.000389593		164
MEM165	-0.00845387	0.0103953		MEM165	-0.000534201	0.000477255		165
MEM166	-0.0419376	-0.0383991		MEM166	-0.00265005	-0.00176293		166
MEM167	-0.00525292	0.00228316		MEM167	-0.000331933	0.000104821		167
MEM168	-0.00295145	0.00128113		MEM168	-0.000186503	5.88175e-05		168
MEM169	-0.00364969	0.000402478		MEM169	-0.000230625	1.8478e-05		169
MEM170	-0.0103378	0.000644706		MEM170	-0.000653246	2.95989e-05		170
MEM171	-0.013919	-0.00132702		MEM171	-0.000879544	-6.09243e-05		171
MEM172	-0.00510737	0.00396072		MEM172	-0.000322736	0.000181839		172
MEM173	-0.0198152	0.00471237		MEM173	-0.00125213	0.000216348		173
MEM174	-0.00695214	0.00273074		MEM174	-0.000439307	0.00012537		174
MEM175	-0.00954255	-0.00508103		MEM175	-0.000602995	-0.000233273		175
MEM176	-0.00489988	0.00124952		MEM176	-0.000309624	5.73662e-05		176
MEM177	-0.00354238	0.00144073		MEM177	-0.000223844	6.61448e-05		177
MEM178	-0.00601442	0.00689322		MEM178	-0.000380052	0.000316472		178
MEM179	-0.00712473	0.00589752		MEM179	-0.000450213	0.000270759		179
MEM180	-0.00283934	0.0044182		MEM180	-0.000179418	0.000202842		180
MEM181	-0.0133264	0.000871475		MEM181	-0.000842096	4.001e-05		181
MEM182	-0.00944599	0.00287282		MEM182	-0.000596894	0.000131893		182
MEM183	-0.0136999	-0.00307212		MEM183	-0.000865702	-0.000141043		183
MEM184	-0.00388145	0.00189571		MEM184	-0.000245269	8.7033e-05		184
MEM185	-0.00333584	0.00222684		MEM185	-0.000210793	0.000102236		185
MEM186	-0.00532809	0.00248846		MEM186	-0.000336683	0.000114247		186
MEM187	-0.00622454	0.00219766		MEM187	-0.00039333	0.000100896		187
MEM188	-0.00985519	0.00289385		MEM188	-0.000622751	0.000132858		188
MEM189	-0.00814181	0.00417318		MEM189	-0.000514483	0.000191593		189
MEM190	-0.0201703	0.0111013		MEM190	-0.00127456	0.000509668		190
MEM191	-0.0119516	0.0193902		MEM191	-0.000755225	0.000890216		191
MEM192	-0.0134765	0.00117673		MEM192	-0.000851581	5.40245e-05		192
MEM193	-0.00865632	-0.00349537		MEM193	-0.000546994	-0.000160474		193
MEM194	-0.00480868	-0.000300649		MEM194	-0.000303862	-1.3803e-05		194
MEM195	-0.00741973	0.00582526		MEM195	-0.000468854	0.000267441		195
MEM196	-0.00566107	0.00501436		MEM196	-0.000357724	0.000230213		196
MEM197	-0.0129502	0.00106081		MEM197	-0.000818328	4.87026e-05		197
MEM198	-0.010835	0.0186114		MEM198	-0.000684667	0.00085446		198
MEM199	-0.00842459	0.0116927		MEM199	-0.000532352	0.000536819		199
MEM200	-0.0138792	0.0128072		MEM200	-0.000877031	0.000587988		200
MEM201	-0.00742563	0.00358004		MEM201	-0.000469227	0.000164362		201
MEM202	-0.00839887	0.00235922		MEM202	-0.000530726	0.000108313		202
MEM203	-0.0100259	0.00960745		MEM203	-0.000633537	0.000441084		203
MEM204	-0.0046011	0.00408906		MEM204	-0.000290744	0.000187731		204
MEM205	-0.00390034	0.00100302		MEM205	-0.000246463	4.60493e-05		205
MEM206	-0.00805399	0.00118126		MEM206	-0.000508933	5.42324e-05		206
MEM207	-0.0172281	0.0103647		MEM207	-0.00108865	0.000475851		207
MEM208	-0.00857945	0.00584835		MEM208	-0.000542137	0.000268502		208
MEM209	-0.00135591	0.000536245		MEM209	-8.568e-05	2.46193e-05		209
MEM210	-0.0319878	0.0380493		MEM210	-0.00202132	0.00174687		210
MEM211	-0.0166645	0.00809161		MEM211	-0.00105303	0.000371491		211
MEM212	-0.00801263	-0.00252903		MEM212	-0.00050632	-0.000116109		212
MEM213	-0.0111794	0.00434117		MEM213	-0.000706427	0.000199306		213
MEM214	-0.00491653	0.00213527		MEM214	-0.000310676	9.80318e-05		214
MEM215	-0.00939363	0.00841519		MEM215	-0.000593585	0.000386347		215
MEM216	-0.0252736	0.0163988		MEM216	-0.00159704	0.00075288		216
MEM217	-0.0101457	2.59431e-05		MEM217	-0.000641107	1.19106e-06		217
MEM218	-0.0124633	0.00344017		MEM218	-0.000787557	0.00015794		218
MEM219	-0.00858179	0.0040541		MEM219	-0.000542285	0.000186126		219
MEM220	-0.0109122	0.00257207		MEM220	-0.000689547	0.000118085		220
MEM221	-0.00652584	0.00114924		MEM221	-0.000412369	5.27624e-05		221
MEM222	-0.0146137	0.0183853		MEM222	-0.000923442	0.000844081		222
MEM223	-0.00900964	-0.00466043		MEM223	-0.000569321	-0.000213963		223
MEM224	-0.00094294	0.000166647		MEM224	-5.95845e-05	7.65087e-06		224
MEM225	-0.00932038	-0.0141883		MEM225	-0.000588956	-0.000651395		225
MEM226	-0.00330169	0.00190687		MEM226	-0.000208635	8.75456e-05		226
MEM227	-0.00965147	0.00753513		MEM227	-0.000609878	0.000345943		227
MEM228	-0.0139975	-0.0112021		MEM228	-0.000884505	-0.000514293		228
MEM229	-0.00388079	-0.00192943		MEM229	-0.000245228	-8.85815e-05		229
MEM230	-0.00247156	0.00115797		MEM230	-0.000156178	5.31632e-05		230
MEM231	-0.00282826	0.00187891		MEM231	-0.000178718	8.6262e-05		231
MEM232	-0.0117729	0.0170662		MEM232	-0.000743929	0.000783518		232
MEM233	-0.0126606	0.00238232		MEM233	-0.000800023	0.000109374		233
MEM234	-0.00477772	0.00574727		MEM234	-0.000301905	0.000263861		234
MEM235	-0.00243979	0.000588176		MEM235	-0.000154171	2.70036e-05		235
MEM236	-0.0112179	-0.000948371		MEM236	-0.000708858	-4.35403e-05		236
MEM237	-0.00825038	0.0125399		MEM237	-0.000521343	0.000575717		237
MEM238	-0.0189087	0.00682101		MEM238	-0.00119484	0.000313157		238
MEM239	-0.00280328	0.00254242		MEM239	-0.00017714	0.000116724		239
MEM240	-0.0129567	-0.00520253		MEM240	-0.000818734	-0.000238851		240
MEM241	-0.00641011	-0.0036836		MEM241	-0.000405056	-0.000169116		241
MEM242	-0.0153655	0.00703276		MEM242	-0.00097095	0.000322878		242
MEM243	-0.00325243	0.0013113		MEM243	-0.000205522	6.02024e-05		243
MEM244	-0.00456341	-0.000834481		MEM244	-0.000288363	-3.83116e-05		244
MEM245	-0.00440534	0.0018722		MEM245	-0.000278374	8.59537e-05		245
MEM246	-0.0263431	0.0195437		MEM246	-0.00166463	0.000897264		246
MEM247	-0.00481866	0.00323175		MEM247	-0.000304492	0.000148372		247
MEM248	-0.0174065	0.0218054		MEM248	-0.00109992	0.0010011		248
MEM249	-0.00885978	-0.00972105		MEM249	-0.000559851	-0.000446299		249
MEM250	-0.00487267	-0.00127554		MEM250	-0.000307905	-5.85608e-05		250
MEM251	-0.0543433	-0.0425395		MEM251	-0.00343396	-0.00195301		251
MEM252	-0.00458156	0.00320247		MEM252	-0.00028951	0.000147028		252
MEM253	-0.00234034	0.00155432		MEM253	-0.000147886	7.13599e-05		253
MEM254	-0.00671517	0.00822816		MEM254	-0.000424333	0.00037776		254
MEM255	-0.00472629	0.00105397		MEM255	-0.000298655	4.83884e-05		255
MEM256	-0.00390622	0.00156268		MEM256	-0.000246834	7.17437e-05		256
MEM257	-0.00135992	0.000644007		MEM257	-8.59337e-05	2.95668e-05		257
MEM258	-0.00406117	0.00522586		MEM258	-0.000256626	0.000239923		258
MEM259	-0.00645332	0.00415008		MEM259	-0.000407787	0.000190533		259
MEM260	-0.00270636	0.00236968		MEM260	-0.000171015	0.000108793		260
MEM261	-0.00395473	0.000392396		MEM261	-0.0002499	1.80151e-05		261
MEM262	-0.00536147	-0.00384372		MEM262	-0.000338792	-0.000176468		262
MEM263	-0.0307586	-0.00595889		MEM263	-0.00194364	-0.000273576		263
