# Supplementary material for: Response of Chironomids (Diptera, Chironomidae) to Environmental Factors at Different Spatial Scales
Source: Insects. 2024 Apr 14;15(4):272. doi: 10.3390/insects15040272 (PMC11050053; doi:10.3390/insects15040272)
Supplement: Supplementary file 1 [file insects-15-00272-s001.zip › App_S7_spaz_diversity.xlsx]

## Sheet: H
	spa[, 4]	H		staz.6	habitat2			spa[, 2]	spa[, 3]	spa[, 4]	H
779	ZittZooSafari	2.25781		ZittZooSafari	rhithral		549	Sangro	Zittola	ZittZooSafari	2.25781
778	ZittF1	2.61238		ZittF1	rhithral		547	Sangro	Zittola	ZittF1	2.06866
777	ZittF1	2.06866		ZittF1	rhithral		548	Sangro	Zittola	ZittF1	2.61238
780	ZittC2	2.28629		ZittC2	rhithral		546	Sangro	Zittola	ZittC2	2.28629
204	ZemeZ1	2.88356		ZemeZ1	krenal		196	Agogna	FontNO	ZemeZ1	2.88356
205	ZemeZ1	2.48701		ZemeZ1	krenal		197	Agogna	FontNO	ZemeZ1	2.48701
708	WeisL01	2.64769		WeisL01	Alalp		4	Austria	Austria	WeisL01	2.64769
25	Vranina	2.45157		Vranina	potamal		34	Montenegro	Moraca_river	Vranina	2.37479
23	Vranina	2.37479		Vranina	potamal		35	Montenegro	Moraca_river	Vranina	2.45157
41	Volvi	2.19242		Volvi	ME04		27	Greece	Volvi	Volvi	2.19242
626	Volpaia	2.48614		Volpaia	kryal		169	Adige	Presanella	Volpaia	2.48614
746	VLanL03	2.4949		VLanL03	AL06		12	Austria	VordererLangbathsee	VLanL03	2.4949
759	VLanL02080625	2.61686		VLanL02080625	AL06		11	Austria	VordererLangbathsee	VLanL02080625	2.61686
763	VLanL01080625	2.79859		VLanL01080625	AL06		10	Austria	VordererLangbathsee	VLanL01080625	2.79859
63	Viverone2A	1.91051		Viverone2A	AL06		238	DoraBaltea	Viverone	Viverone2A	1.91051
21	Virpazarwallrestur	2.52729		Virpazarwallrestur	rhithral		38	Montenegro	Rybnica_river	Virpazarwallrestur	2.52729
20	Virpazarticketshop	2.68033		Virpazarticketshop	rhithral		37	Montenegro	Rybnica_river	Virpazarticketshop	2.68033
580	Vione	2.58619		Vione	kryal		414	Oglio	AvioBenedettoPisgana	Vione	2.36938
579	Vione	2.36938		Vione	kryal		415	Oglio	AvioBenedettoPisgana	Vione	2.58619
565	ViolaVal	2.20385		ViolaVal	kryal		162	Adda	Stelvio_Gavia	ViolaVal	2.20385
685	VicoA003	2.46081		VicoA003	ME07		348	Lazio	Vico	VicoA003	2.46081
576	VezzaSClem	2.37188		VezzaSClem	kryal		400	Oglio	AltoOglio_Vezza	VezzaSClem	2.37188
573	Vezza2	3.33031		Vezza2	kryal		394	Oglio	AltoOglio_Vezza	Vezza2	2.1815
570	Vezza2	3.01736		Vezza2	kryal		395	Oglio	AltoOglio_Vezza	Vezza2	3.01736
574	Vezza2	2.99636		Vezza2	kryal		396	Oglio	AltoOglio_Vezza	Vezza2	2.67213
572	Vezza2	2.9551		Vezza2	kryal		397	Oglio	AltoOglio_Vezza	Vezza2	2.9551
571	Vezza2	2.67213		Vezza2	kryal		398	Oglio	AltoOglio_Vezza	Vezza2	3.33031
569	Vezza2	2.1815		Vezza2	kryal		399	Oglio	AltoOglio_Vezza	Vezza2	2.99636
575	Vezza1	2.01418		Vezza1	kryal		393	Oglio	AltoOglio_Vezza	Vezza1	2.01418
724	Vetoio	2.80177		Vetoio	krenal		213	AternoPescara	Aterno	Vetoio	2.468
728	Vetoio	2.78328		Vetoio	krenal		214	AternoPescara	Aterno	Vetoio	2.19499
726	Vetoio	2.60054		Vetoio	krenal		215	AternoPescara	Aterno	Vetoio	2.53575
723	Vetoio	2.53575		Vetoio	krenal		216	AternoPescara	Aterno	Vetoio	2.80177
721	Vetoio	2.468		Vetoio	krenal		217	AternoPescara	Aterno	Vetoio	2.45993
725	Vetoio	2.45993		Vetoio	krenal		218	AternoPescara	Aterno	Vetoio	2.60054
727	Vetoio	2.20716		Vetoio	krenal		219	AternoPescara	Aterno	Vetoio	2.20716
722	Vetoio	2.19499		Vetoio	krenal		220	AternoPescara	Aterno	Vetoio	2.78328
742	Veraspring01	3.28981		Veraspring01	krenal		204	AternoPescara	Aterno	Veraspring01	2.3658
741	Veraspring01	2.94256		Veraspring01	krenal		205	AternoPescara	Aterno	Veraspring01	2.66143
740	Veraspring01	2.87032		Veraspring01	krenal		206	AternoPescara	Aterno	Veraspring01	2.80385
739	Veraspring01	2.80385		Veraspring01	krenal		207	AternoPescara	Aterno	Veraspring01	2.87032
745	Veraspring01	2.72936		Veraspring01	krenal		208	AternoPescara	Aterno	Veraspring01	2.94256
738	Veraspring01	2.66143		Veraspring01	krenal		209	AternoPescara	Aterno	Veraspring01	3.28981
744	Veraspring01	2.57389		Veraspring01	krenal		210	AternoPescara	Aterno	Veraspring01	2.35882
737	Veraspring01	2.3658		Veraspring01	krenal		211	AternoPescara	Aterno	Veraspring01	2.57389
743	Veraspring01	2.35882		Veraspring01	krenal		212	AternoPescara	Aterno	Veraspring01	2.72936
630	vdrV31	2.27951		vdrV31	kryal		564	SarcaGardaMincio	Cornisello	vdrV31	2.10691
629	vdrV31	2.10691		vdrV31	kryal		565	SarcaGardaMincio	Cornisello	vdrV31	2.27951
705	VBqualRoma	2.66897		VBqualRoma	krenal		662	Tevere	EUR	VBqualRoma	2.66897
101	Variolasup	2.02224		Variolasup	Alalp		778	Ticino	Toce_laghialpini	Variolasup	2.02224
242	VareseSchiranna	2.23548		VareseSchiranna	AL05		781	Ticino	Varese	VareseSchiranna	2.23548
243	VareseSchiranna	1.78519		VareseSchiranna	AL05		782	Ticino	Varese	VareseSchiranna	1.78519
233	VareseBiandronno	2.36058		VareseBiandronno	AL05		780	Ticino	Varese	VareseBiandronno	2.36058
246	Varese	2.82505		Varese	AL05		779	Ticino	Varese	Varese	2.82505
419	Vaprio	2.51046		Vaprio	potamal		60	Adda	AddaBG	Vaprio	2.51046
420	Vaprio	2.39153		Vaprio	potamal		61	Adda	AddaBG	Vaprio	2.39153
7	VAngR03PFo071	2.42644		VAngR03PFo071	rhithral		612	Sele	Calore	VAngR03PFo071	2.42644
568	valGrande02BS	2.46803		valGrande02BS	kryal		392	Oglio	AltoOglio_Vezza	valGrande02BS	2.46803
562	Trobio2	2.4441		Trobio2	kryal		163	Adda	Trobio	Trobio2	2.37625
561	Trobio2	2.37625		Trobio2	kryal		164	Adda	Trobio	Trobio2	2.4441
120	Trexenda2d	2.04431		Trexenda2d	rhithral		355	Liguria	Quiliano	Trexenda2d	2.04431
127	Trexenda2	2.22231		Trexenda2	rhithral		352	Liguria	Quiliano	Trexenda2	2.22231
128	Trexenda2	2.12079		Trexenda2	rhithral		353	Liguria	Quiliano	Trexenda2	2.12079
129	Trexenda2	2.01141		Trexenda2	rhithral		354	Liguria	Quiliano	Trexenda2	2.01141
636	TreLaghiPrincipale	2.38601		TreLaghiPrincipale	Alalp		606	SarcaGardaMincio	Sarca_laghi	TreLaghiPrincipale	2.38601
637	TreLaghiPrincipale	2.29493		TreLaghiPrincipale	Alalp		607	SarcaGardaMincio	Sarca_laghi	TreLaghiPrincipale	2.29493
720	Traun	3.3673		Traun	AL06		9	Austria	TraunSee	Traun	3.3673
682	TrasimenoML	1.77857		TrasimenoML	ME04		666	Tevere	Trasimeno	TrasimenoML	1.77857
660	Tovel12m	2.6612		Tovel12m	Alalp		172	Adige	Tovel	Tovel12m	2.6612
769	Tord10SS	2.52549		Tord10SS	rhithral		59	Abruzzo	Tordino	Tord10SS	2.52549
762	Tord07va	2.63276		Tord07va	rhithral		58	Abruzzo	Tordino	Tord07va	2.63276
761	Tord06mo	2.26538		Tord06mo	rhithral		57	Abruzzo	Tordino	Tord06mo	2.26538
757	Tord03co	2.52472		Tord03co	rhithral		55	Abruzzo	Tordino	Tord03co	2.52472
758	Tord03co	2.21911		Tord03co	rhithral		56	Abruzzo	Tordino	Tord03co	2.21911
662	Toblino	2.58733		Toblino	AL05		170	Adige	Toblino	Toblino	2.55034
661	Toblino	2.55034		Toblino	AL05		171	Adige	Toblino	Toblino	2.58733
224	TicTur	2.647		TicTur	potamal		752	Ticino	TicinoMI	TicTur	2.29214
225	TicTur	2.57606		TicTur	potamal		753	Ticino	TicinoMI	TicTur	2.647
227	TicTur	2.39104		TicTur	potamal		754	Ticino	TicinoMI	TicTur	2.57606
223	TicTur	2.29214		TicTur	potamal		755	Ticino	TicinoMI	TicTur	2.18573
226	TicTur	2.18573		TicTur	potamal		756	Ticino	TicinoMI	TicTur	2.39104
228	TicTur	2.09467		TicTur	potamal		757	Ticino	TicinoMI	TicTur	2.09467
218	TicOleg	3.00339		TicOleg	potamal		616	Sesia	TicinoNO	TicOleg	2.29837
220	TicOleg	2.76086		TicOleg	potamal		617	Sesia	TicinoNO	TicOleg	2.45303
219	TicOleg	2.65571		TicOleg	potamal		618	Sesia	TicinoNO	TicOleg	3.00339
221	TicOleg	2.59723		TicOleg	potamal		619	Sesia	TicinoNO	TicOleg	2.65571
217	TicOleg	2.45303		TicOleg	potamal		620	Sesia	TicinoNO	TicOleg	2.76086
216	TicOleg	2.29837		TicOleg	potamal		621	Sesia	TicinoNO	TicOleg	2.59723
222	TicOleg	2.23209		TicOleg	potamal		622	Sesia	TicinoNO	TicOleg	2.23209
237	TicCast5	2.90881		TicCast5	potamal		744	Ticino	TicinoMI	TicCast5	2.27821
238	TicCast5	2.87003		TicCast5	potamal		745	Ticino	TicinoMI	TicCast5	2.41959
235	TicCast5	2.41959		TicCast5	potamal		746	Ticino	TicinoMI	TicCast5	2.30955
239	TicCast5	2.40507		TicCast5	potamal		747	Ticino	TicinoMI	TicCast5	2.90881
236	TicCast5	2.30955		TicCast5	potamal		748	Ticino	TicinoMI	TicCast5	2.87003
234	TicCast5	2.27821		TicCast5	potamal		749	Ticino	TicinoMI	TicCast5	2.40507
240	TicCast5	2.26003		TicCast5	potamal		750	Ticino	TicinoMI	TicCast5	2.26003
241	TicCast5	2.22492		TicCast5	potamal		751	Ticino	TicinoMI	TicCast5	2.22492
244	TicBoff$	2.35264		TicBoff$	potamal		742	Ticino	TicinoMI	TicBoff$	2.35264
245	TicBoff$	2.07944		TicBoff$	potamal		743	Ticino	TicinoMI	TicBoff$	2.07944
692	TevUmb	2.72932		TevUmb	potamal		664	Tevere	TeverePG	TevUmb	2.72932
693	TevUmb	1.73364		TevUmb	potamal		665	Tevere	TeverePG	TevUmb	1.73364
701	TevSQui	2.76896		TevSQui	potamal		663	Tevere	TeverePG	TevSQui	2.76896
581	Temu	2.0887		Temu	kryal		413	Oglio	AvioBenedettoPisgana	Temu	2.0887
666	Tegern3A	2.14593		Tegern3A	AL06		24	Germany	Tegernsee	Tegern3A	2.14593
673	Tegern1A	2.03862		Tegern1A	AL06		23	Germany	Tegernsee	Tegern1A	2.03862
42	TauroposPlastiras	2.56495		TauroposPlastiras	ME04		26	Greece	TauroposPlastiras	TauroposPlastiras	2.56495
566	Taro5	2.22101		Taro5	potamal		448	Po_Aff_destra	Taro	Taro5	2.22101
567	Taro5	2.18178		Taro5	potamal		449	Po_Aff_destra	Taro	Taro5	2.18178
564	Taro4	2.6417		Taro4	potamal		446	Po_Aff_destra	Taro	Taro4	2.13999
563	Taro4	2.13999		Taro4	potamal		447	Po_Aff_destra	Taro	Taro4	2.6417
536	Taro3CN2	2.71262		Taro3CN2	rhithral		443	Po_Aff_destra	Taro	Taro3CN2	2.71262
537	Taro3CN2	2.48926		Taro3CN2	rhithral		444	Po_Aff_destra	Taro	Taro3CN2	2.48926
538	Taro3CN2	2.29053		Taro3CN2	rhithral		445	Po_Aff_destra	Taro	Taro3CN2	2.29053
447	Taro2Cmv	2.74681		Taro2Cmv	rhithral		442	Po_Aff_destra	Taro	Taro2Cmv	2.74681
445	Taro2Cmm	2.85887		Taro2Cmm	potamal		437	Po_Aff_destra	Taro	Taro2Cmm	1.89287
442	Taro2Cmm	2.75827		Taro2Cmm	potamal		438	Po_Aff_destra	Taro	Taro2Cmm	2.75827
446	Taro2Cmm	2.46723		Taro2Cmm	potamal		439	Po_Aff_destra	Taro	Taro2Cmm	2.13733
444	Taro2Cmm	2.13733		Taro2Cmm	potamal		440	Po_Aff_destra	Taro	Taro2Cmm	2.85887
441	Taro2Cmm	1.89287		Taro2Cmm	potamal		441	Po_Aff_destra	Taro	Taro2Cmm	2.46723
443	Taro2Cma	2.95304		Taro2Cma	potamal		436	Po_Aff_destra	Taro	Taro2Cma	2.95304
439	Taro2Bda	2.1356		Taro2Bda	rhithral		435	Po_Aff_destra	Taro	Taro2Bda	2.1356
425	Taro1	2.62686		Taro1	rhithral		432	Po_Aff_destra	Taro	Taro1	2.29628
423	Taro1	2.29628		Taro1	rhithral		433	Po_Aff_destra	Taro	Taro1	1.91787
424	Taro1	1.91787		Taro1	rhithral		434	Po_Aff_destra	Taro	Taro1	2.62686
706	Tagliam4Spilimbergo	2.77849		Tagliam4Spilimbergo	potamal		626	Tagliamento	Tagliamento	Tagliam4Spilimbergo	2.77849
707	Tagliam1Pinzano	2.19722		Tagliam1Pinzano	rhithral		625	Tagliamento	Tagliamento	Tagliam1Pinzano	2.19722
45	T1Touch16	2.39331		T1Touch16	rhithral		16	France	Garonna	T1Touch16	2.39331
265	STeruAvixi	2.4067		STeruAvixi	rhithral		611	Sardegna	rioMannu	STeruAvixi	2.4067
37	SSL49_5	2.68871		SSL49.5	rhithral		51	Montenegro	Skadar	SSL49_5	2.68871
34	SSL36	2.68188		SSL36	ME04		50	Montenegro	Skadar	SSL36	2.68188
22	SSL21	1.74716		SSL21	ME04		49	Montenegro	Skadar	SSL21	1.74716
24	SSL20	2.18057		SSL20	potamal		33	Montenegro	Moraca_river	SSL20	2.18057
33	SSL09_28	2.29363		SSL09.28	potamal		36	Montenegro	Moraca_springs	SSL09_28	2.29363
30	SkadarVI6V_139	3.8712		SkadarVI6V.139	ME04		47	Montenegro	Skadar	SkadarVI6V_139	2.3979
29	SkadarVI6V_139	2.3979		SkadarVI6V.139	ME04		48	Montenegro	Skadar	SkadarVI6V_139	3.8712
35	SkadarVI6_66Lake9	1.65197		SkadarVI6.66Lake9	ME04		46	Montenegro	Skadar	SkadarVI6_66Lake9	1.65197
32	Skadarlake5	2.72678		Skadarlake5	ME04		45	Montenegro	Skadar	Skadarlake5	2.72678
36	SkadarDH5X14_18Lake10	2.06355		SkadarDH5X14.18Lake10	ME04		44	Montenegro	Skadar	SkadarDH5X14_18Lake10	2.06355
478	Siniscola	2.77979		Siniscola	krenal		608	Sardegna	Cedrino	Siniscola	2.50144
477	Siniscola	2.50144		Siniscola	krenal		609	Sardegna	Cedrino	Siniscola	2.77979
631	SGIUinout	2.53931		SGIUinout	Alalp		605	SarcaGardaMincio	Sarca_laghi	SGIUinout	2.53931
669	Sellapsso	2.44974		Sellapsso	krenal		165	Adige	Avisio_torrenti	Sellapsso	2.44974
367	Segrino	2.38311		Segrino	AL05		329	Lambro	Segrino	Segrino	2.37191
366	Segrino	2.37191		Segrino	AL05		330	Lambro	Segrino	Segrino	2.38311
646	ScuroMalghette	2.81662		ScuroMalghette	Alalp		604	SarcaGardaMincio	Sarca_laghi	ScuroMalghette	2.81662
165	Sciusa	2.09552		Sciusa	rhithral		356	Liguria	Sciusa	Sciusa	2.09552
253	Sartirana	2.13637		Sartirana	AL05		133	Adda	Sartirana	Sartirana	2.13637
588	Sapollsorg	2.60948		Sapollsorg	kryal		409	Oglio	AvioBenedettoPisgana	Sapollsorg	2.09681
589	Sapollsorg	2.51395		Sapollsorg	kryal		410	Oglio	AvioBenedettoPisgana	Sapollsorg	2.00046
586	Sapollsorg	2.09681		Sapollsorg	kryal		411	Oglio	AvioBenedettoPisgana	Sapollsorg	2.60948
587	Sapollsorg	2.00046		Sapollsorg	kryal		412	Oglio	AvioBenedettoPisgana	Sapollsorg	2.51395
585	SApollrusc1	2.35192		SApollrusc1	kryal		406	Oglio	AvioBenedettoPisgana	SApollrusc1	2.30736
583	SApollrusc1	2.30736		SApollrusc1	kryal		407	Oglio	AvioBenedettoPisgana	SApollrusc1	2.21236
584	SApollrusc1	2.21236		SApollrusc1	kryal		408	Oglio	AvioBenedettoPisgana	SApollrusc1	2.35192
781	Sangr011	2.38946		Sangr011	potamal		545	Sangro	Sangro	Sangr011	2.38946
776	Sangr008S14	2.70805		Sangr008S14	rhithral		544	Sangro	Sangro	Sangr008S14	2.70805
489	Sambuzzapozza	2.74904		Sambuzzapozza	krenal		110	Adda	Brembo	Sambuzzapozza	2.74904
47	SA2SaveANAN	2.32389		SA2SaveANAN	rhithral		15	France	Garonna	SA2SaveANAN	2.32389
603	RITO	2.37446		RITO	Alalp		603	SarcaGardaMincio	Sarca_laghi	RITO	2.37446
608	RifBedoleValGenova	3.11323		RifBedoleValGenova	kryal		580	SarcaGardaMincio	Mandrone	RifBedoleValGenova	2.09606
607	RifBedoleValGenova	2.09606		RifBedoleValGenova	kryal		581	SarcaGardaMincio	Mandrone	RifBedoleValGenova	3.11323
462	Ricengo	3.01289		Ricengo	rhithral		148	Adda	Serio	Ricengo	2.77504
463	Ricengo	2.95799		Ricengo	rhithral		149	Adda	Serio	Ricengo	2.66057
466	Ricengo	2.88544		Ricengo	rhithral		150	Adda	Serio	Ricengo	2.49865
464	Ricengo	2.84409		Ricengo	rhithral		151	Adda	Serio	Ricengo	2.39131
458	Ricengo	2.77504		Ricengo	rhithral		152	Adda	Serio	Ricengo	3.01289
469	Ricengo	2.72325		Ricengo	rhithral		153	Adda	Serio	Ricengo	2.95799
468	Ricengo	2.68074		Ricengo	rhithral		154	Adda	Serio	Ricengo	2.84409
459	Ricengo	2.66057		Ricengo	rhithral		155	Adda	Serio	Ricengo	2.59615
467	Ricengo	2.63987		Ricengo	rhithral		156	Adda	Serio	Ricengo	2.88544
465	Ricengo	2.59615		Ricengo	rhithral		157	Adda	Serio	Ricengo	2.63987
460	Ricengo	2.49865		Ricengo	rhithral		158	Adda	Serio	Ricengo	2.68074
461	Ricengo	2.39131		Ricengo	rhithral		159	Adda	Serio	Ricengo	2.72325
703	R02RieuTord	2.38346		R02RieuTord	rhithral		14	France	Garonna	R02RieuTord	2.38346
431	Quisa2	2.59731		Quisa2	rhithral		104	Adda	Brembo	Quisa2	2.24691
428	Quisa2	2.50257		Quisa2	rhithral		105	Adda	Brembo	Quisa2	2.32115
430	Quisa2	2.32376		Quisa2	rhithral		106	Adda	Brembo	Quisa2	2.50257
427	Quisa2	2.32115		Quisa2	rhithral		107	Adda	Brembo	Quisa2	2.31996
429	Quisa2	2.31996		Quisa2	rhithral		108	Adda	Brembo	Quisa2	2.32376
426	Quisa2	2.24691		Quisa2	rhithral		109	Adda	Brembo	Quisa2	2.59731
437	Quisa1	2.45432		Quisa1	rhithral		97	Adda	Brembo	Quisa1	2.22777
433	Quisa1	2.4228		Quisa1	rhithral		98	Adda	Brembo	Quisa1	2.4228
438	Quisa1	2.3697		Quisa1	rhithral		99	Adda	Brembo	Quisa1	2.33657
435	Quisa1	2.36441		Quisa1	rhithral		100	Adda	Brembo	Quisa1	2.36441
436	Quisa1	2.33677		Quisa1	rhithral		101	Adda	Brembo	Quisa1	2.33677
434	Quisa1	2.33657		Quisa1	rhithral		102	Adda	Brembo	Quisa1	2.45432
432	Quisa1	2.22777		Quisa1	rhithral		103	Adda	Brembo	Quisa1	2.3697
135	QuilianoPiattano	2.24769		QuilianoPiattano	rhithral		350	Liguria	Quiliano	QuilianoPiattano	2.22087
134	QuilianoPiattano	2.22087		QuilianoPiattano	rhithral		351	Liguria	Quiliano	QuilianoPiattano	2.24769
370	PusianoT1S1	2.98107		PusianoT1S1	AL05		325	Lambro	Pusiano	PusianoT1S1	2.72233
369	PusianoT1S1	2.72233		PusianoT1S1	AL05		326	Lambro	Pusiano	PusianoT1S1	2.98107
371	PusianoT1S1	2.61978		PusianoT1S1	AL05		327	Lambro	Pusiano	PusianoT1S1	2.61978
372	PusianoT1S1	2.57562		PusianoT1S1	AL05		328	Lambro	Pusiano	PusianoT1S1	2.57562
373	Pusianolake	2.76627		Pusianolake	AL05		324	Lambro	Pusiano	Pusianolake	2.76627
756	Potenza13	2.83094		Potenza13	potamal		378	Marche	PotenzaMC	Potenza13	2.83094
755	Potenza12	2.90089		Potenza12	potamal		377	Marche	PotenzaMC	Potenza12	2.90089
752	Potenza11	2.83839		Potenza11	potamal		376	Marche	PotenzaMC	Potenza11	2.83839
751	Potenza10	2.63205		Potenza10	potamal		374	Marche	PotenzaMC	Potenza10	2.35726
750	Potenza10	2.35726		Potenza10	potamal		375	Marche	PotenzaMC	Potenza10	2.63205
748	Potenza09	2.70591		Potenza09	potamal		372	Marche	PotenzaMC	Potenza09	2.57246
747	Potenza09	2.57246		Potenza09	potamal		373	Marche	PotenzaMC	Potenza09	2.70591
736	Potenza08	2.84841		Potenza08	potamal		371	Marche	PotenzaMC	Potenza08	2.84841
735	Potenza07	2.29322		Potenza07	potamal		370	Marche	PotenzaMC	Potenza07	2.29322
731	Potenza06	2.90491		Potenza06	rhithral		369	Marche	PotenzaMC	Potenza06	2.90491
730	Potenza05	2.6316		Potenza05	rhithral		368	Marche	PotenzaMC	Potenza05	2.6316
714	Potenza04	2.24526		Potenza04	rhithral		367	Marche	PotenzaMC	Potenza04	2.24526
712	Potenza03	2.5328		Potenza03	rhithral		366	Marche	PotenzaMC	Potenza03	2.5328
710	Potenza02	3.18388		Potenza02	rhithral		364	Marche	PotenzaMC	Potenza02	2.41042
709	Potenza02	2.41042		Potenza02	rhithral		365	Marche	PotenzaMC	Potenza02	3.18388
696	PoPntelgSc	2.5432		PoPntelgSc	potamal		450	PoWest	Podelta	PoPntelgSc	2.28721
699	PoPntelgSc	2.53327		PoPntelgSc	potamal		451	PoWest	Podelta	PoPntelgSc	2.26483
697	PoPntelgSc	2.38381		PoPntelgSc	potamal		452	PoWest	Podelta	PoPntelgSc	2.5432
698	PoPntelgSc	2.34053		PoPntelgSc	potamal		453	PoWest	Podelta	PoPntelgSc	2.38381
700	PoPntelgSc	2.30998		PoPntelgSc	potamal		454	PoWest	Podelta	PoPntelgSc	2.34053
694	PoPntelgSc	2.28721		PoPntelgSc	potamal		455	PoWest	Podelta	PoPntelgSc	2.53327
695	PoPntelgSc	2.26483		PoPntelgSc	potamal		456	PoWest	Podelta	PoPntelgSc	2.30998
774	PNA14	2.83321		PNA14	rhithral		543	Sangro	Sangro	PNA14	2.83321
773	PNA13	2.56305		PNA13	rhithral		542	Sangro	Sangro	PNA13	2.56305
770	PNA11	2.26423		PNA11	rhithral		224	AternoPescara	Tasso	PNA11	2.26423
771	PNA10	2.75335		PNA10	rhithral		223	AternoPescara	Tasso	PNA10	2.75335
768	PNA08Scanno	3.15011		PNA08Scanno	ME04		222	AternoPescara	Scanno	PNA08Scanno	3.15011
775	PNA07Scontrone	2.95507		PNA07Scontrone	ME04		541	Sangro	Sangro	PNA07Scontrone	2.95507
764	PNA05	3.2003		PNA05	rhithral		540	Sangro	Sangro	PNA05	3.2003
765	PNA04fontanaSS84	2.14097		PNA04fontanaSS84	krenal		539	Sangro	Sangro	PNA04fontanaSS84	2.14097
766	PNA02fontanaSS83	2.03775		PNA02fontanaSS83	krenal		538	Sangro	Sangro	PNA02fontanaSS83	2.03775
767	PNA01	2.32424		PNA01	potamal		537	Sangro	Sangro	PNA01	2.32424
597	Pisganaepsilon	2.47302		Pisganaepsilon	kryal		405	Oglio	AvioBenedettoPisgana	Pisganaepsilon	2.47302
711	Pietrasecca	2.58453		Pietrasecca	krenal		667	Tevere	Velino	Pietrasecca	2.58453
263	Pianoemiss	2.5534		Pianoemiss	AL05		735	Ticino	Piano	Pianoemiss	2.5534
264	Piano	3.01066		Piano	AL05		734	Ticino	Piano	Piano	3.01066
668	Paneveggio	2.86086		Paneveggio	rhithral		173	Adige	Travignolo	Paneveggio	2.86086
100	PaioneInfou	2.42545		PaioneInfou	kryal		777	Ticino	Toce_laghialpini	PaioneInfou	2.42545
93	Osiglia2	2.41797		Osiglia2	rhithral		659	Tanaro	Bormida	Osiglia2	2.41797
95	Osiglia2	2.24444		Osiglia2	rhithral		660	Tanaro	Bormida	Osiglia2	2.10727
94	Osiglia2	2.10727		Osiglia2	rhithral		661	Tanaro	Bormida	Osiglia2	2.24444
39	Ohrid	2.13211		Ohrid	ME04		31	Macedonia	Ohrid	Ohrid	2.13211
16	Ofanto6C	2.30142		Ofanto6C	potamal		390	Ofanto	Ofanto	Ofanto6C	2.22847
15	Ofanto6C	2.22847		Ofanto6C	potamal		391	Ofanto	Ofanto	Ofanto6C	2.30142
11	Ofanto5L	2.67074		Ofanto5L	potamal		387	Ofanto	Ofanto	Ofanto5L	2.14868
12	Ofanto5L	2.41186		Ofanto5L	potamal		388	Ofanto	Ofanto	Ofanto5L	2.67074
10	Ofanto5L	2.14868		Ofanto5L	potamal		389	Ofanto	Ofanto	Ofanto5L	2.41186
8	Ofanto4M	2.33565		Ofanto4M	potamal		385	Ofanto	Ofanto	Ofanto4M	2.33565
9	Ofanto4M	2.08683		Ofanto4M	potamal		386	Ofanto	Ofanto	Ofanto4M	2.08683
5	Ofanto2P	2.37802		Ofanto2P	rhithral		383	Ofanto	Ofanto	Ofanto2P	2.37802
6	Ofanto2P	2.16993		Ofanto2P	rhithral		384	Ofanto	Ofanto	Ofanto2P	2.16993
3	Ofanto1L	2.50586		Ofanto1L	rhithral		380	Ofanto	Ofanto	Ofanto1L	2.27325
2	Ofanto1L	2.27325		Ofanto1L	rhithral		381	Ofanto	Ofanto	Ofanto1L	2.50586
4	Ofanto1L	2.26274		Ofanto1L	rhithral		382	Ofanto	Ofanto	Ofanto1L	2.26274
56	OCH090835BCH	2.14679		OCH090835BCH	rhithral		2	Africa_North	Seybouse	OCH090835BCH	2.14679
782	Occhito	2.60272		Occhito	ME04		379	Molise	Occhito	Occhito	2.60272
410	OasiLeFoppe01	1.90554		OasiLeFoppe01	krenal		91	Adda	AddaMI	OasiLeFoppe01	1.90554
415	Nure	2.02254		Nure	potamal		431	Po_Aff_destra	Nure	Nure	2.02254
611	niscN17	2.31795		niscN17	kryal		601	SarcaGardaMincio	Niscli	niscN17	2.31795
596	Narcanello	2.64002		Narcanello	kryal		404	Oglio	AvioBenedettoPisgana	Narcanello	2.64002
77	Muria5	2.68714		Muria5	rhithral		655	Tanaro	Bormida	Muria5	2.55826
75	Muria5	2.55826		Muria5	rhithral		656	Tanaro	Bormida	Muria5	2.21951
78	Muria5	2.33017		Muria5	rhithral		657	Tanaro	Bormida	Muria5	2.68714
76	Muria5	2.21951		Muria5	rhithral		658	Tanaro	Bormida	Muria5	2.33017
449	Morla	2.5601		Morla	rhithral		94	Adda	Brembo	Morla	2.24627
450	Morla	2.46078		Morla	rhithral		95	Adda	Brembo	Morla	2.5601
448	Morla	2.24627		Morla	rhithral		96	Adda	Brembo	Morla	2.46078
125	Morano	2.30259		Morano	potamal		536	PoWest	PoVC	Morano	2.30259
261	Montorfanolake	2.35602		Montorfanolake	AL05		322	Lambro	Montorfano	Montorfanolake	2.35602
262	Montorfanolake	2.19304		Montorfanolake	AL05		323	Lambro	Montorfano	Montorfanolake	2.19304
257	Montorfano	2.57544		Montorfano	AL05		319	Lambro	Montorfano	Montorfano	2.57544
258	Montorfano	2.3186		Montorfano	AL05		320	Lambro	Montorfano	Montorfano	2.3186
259	Montorfano	2.23819		Montorfano	AL05		321	Lambro	Montorfano	Montorfano	2.23819
208	Monate822	2.4745		Monate822	AL06		732	Ticino	Monate	Monate822	2.30317
207	Monate822	2.30317		Monate822	AL06		733	Ticino	Monate	Monate822	2.4745
206	Monate	2.81239		Monate	AL06		731	Ticino	Monate	Monate	2.81239
681	Mignone05	2.17317		Mignone05	rhithral		347	Lazio	Mignone	Mignone05	2.17317
683	Mignone03	2.2991		Mignone03	rhithral		346	Lazio	Mignone	Mignone03	2.2991
684	Mignone01	2.50033		Mignone01	rhithral		345	Lazio	Mignone	Mignone01	2.50033
203	MerT1R3	2.17296		MerT1R3	AL06		730	Ticino	Mergozzo	MerT1R3	2.17296
202	MerT1R1	2.28643		MerT1R1	AL06		729	Ticino	Mergozzo	MerT1R1	2.28643
148	MergozzoWB2	2.57714		MergozzoWB2	AL06		720	Ticino	Mergozzo	MergozzoWB2	2.44021
146	MergozzoWB2	2.57393		MergozzoWB2	AL06		721	Ticino	Mergozzo	MergozzoWB2	2.52363
144	MergozzoWB2	2.55863		MergozzoWB2	AL06		722	Ticino	Mergozzo	MergozzoWB2	2.51782
141	MergozzoWB2	2.52363		MergozzoWB2	AL06		723	Ticino	Mergozzo	MergozzoWB2	2.51246
142	MergozzoWB2	2.51782		MergozzoWB2	AL06		724	Ticino	Mergozzo	MergozzoWB2	2.55863
143	MergozzoWB2	2.51246		MergozzoWB2	AL06		725	Ticino	Mergozzo	MergozzoWB2	2.42438
140	MergozzoWB2	2.44021		MergozzoWB2	AL06		726	Ticino	Mergozzo	MergozzoWB2	2.57393
145	MergozzoWB2	2.42438		MergozzoWB2	AL06		727	Ticino	Mergozzo	MergozzoWB2	2.36651
147	MergozzoWB2	2.36651		MergozzoWB2	AL06		728	Ticino	Mergozzo	MergozzoWB2	2.57714
158	MergozzoSEC1lt	3.14859		MergozzoSEC1lt	AL06		708	Ticino	Mergozzo	MergozzoSEC1lt	2.7798
153	MergozzoSEC1lt	3.13847		MergozzoSEC1lt	AL06		709	Ticino	Mergozzo	MergozzoSEC1lt	3.13847
161	MergozzoSEC1lt	3.08077		MergozzoSEC1lt	AL06		710	Ticino	Mergozzo	MergozzoSEC1lt	2.81186
163	MergozzoSEC1lt	2.97548		MergozzoSEC1lt	AL06		711	Ticino	Mergozzo	MergozzoSEC1lt	2.85684
155	MergozzoSEC1lt	2.85684		MergozzoSEC1lt	AL06		712	Ticino	Mergozzo	MergozzoSEC1lt	2.80011
162	MergozzoSEC1lt	2.8508		MergozzoSEC1lt	AL06		713	Ticino	Mergozzo	MergozzoSEC1lt	2.76703
154	MergozzoSEC1lt	2.81186		MergozzoSEC1lt	AL06		714	Ticino	Mergozzo	MergozzoSEC1lt	3.14859
156	MergozzoSEC1lt	2.80011		MergozzoSEC1lt	AL06		715	Ticino	Mergozzo	MergozzoSEC1lt	2.77567
160	MergozzoSEC1lt	2.79264		MergozzoSEC1lt	AL06		716	Ticino	Mergozzo	MergozzoSEC1lt	2.79264
152	MergozzoSEC1lt	2.7798		MergozzoSEC1lt	AL06		717	Ticino	Mergozzo	MergozzoSEC1lt	3.08077
159	MergozzoSEC1lt	2.77567		MergozzoSEC1lt	AL06		718	Ticino	Mergozzo	MergozzoSEC1lt	2.8508
157	MergozzoSEC1lt	2.76703		MergozzoSEC1lt	AL06		719	Ticino	Mergozzo	MergozzoSEC1lt	2.97548
136	Matogno	2.27189		Matogno	Alalp		776	Ticino	Toce_laghialpini	Matogno	2.27189
44	Mantovo	3.63759		Mantovo	ME04		29	Macedonia	Mantovo	Mantovo	2.3979
43	Mantovo	2.3979		Mantovo	ME04		30	Macedonia	Mantovo	Mantovo	3.63759
647	MantovaSuperiore	2.22857		MantovaSuperiore	AL05		600	SarcaGardaMincio	Mantova	MantovaSuperiore	2.22857
651	MantovaPtaPrete	2.95899		MantovaPtaPrete	AL05		593	SarcaGardaMincio	Mantova	MantovaPtaPrete	2.12613
652	MantovaPtaPrete	2.80784		MantovaPtaPrete	AL05		594	SarcaGardaMincio	Mantova	MantovaPtaPrete	2.95899
654	MantovaPtaPrete	2.55985		MantovaPtaPrete	AL05		595	SarcaGardaMincio	Mantova	MantovaPtaPrete	2.80784
653	MantovaPtaPrete	2.52163		MantovaPtaPrete	AL05		596	SarcaGardaMincio	Mantova	MantovaPtaPrete	2.52163
656	MantovaPtaPrete	2.15853		MantovaPtaPrete	AL05		597	SarcaGardaMincio	Mantova	MantovaPtaPrete	2.55985
650	MantovaPtaPrete	2.12613		MantovaPtaPrete	AL05		598	SarcaGardaMincio	Mantova	MantovaPtaPrete	1.7609
655	MantovaPtaPrete	1.7609		MantovaPtaPrete	AL05		599	SarcaGardaMincio	Mantova	MantovaPtaPrete	2.15853
649	MantovaBesutti	2.4063		MantovaBesutti	AL05		591	SarcaGardaMincio	Mantova	MantovaBesutti	2.01315
648	MantovaBesutti	2.01315		MantovaBesutti	AL05		592	SarcaGardaMincio	Mantova	MantovaBesutti	2.4063
642	MantovaBelfiore	2.8958		MantovaBelfiore	AL05		583	SarcaGardaMincio	Mantova	MantovaBelfiore	2.14616
640	MantovaBelfiore	2.78773		MantovaBelfiore	AL05		584	SarcaGardaMincio	Mantova	MantovaBelfiore	2.19203
641	MantovaBelfiore	2.6145		MantovaBelfiore	AL05		585	SarcaGardaMincio	Mantova	MantovaBelfiore	2.78773
644	MantovaBelfiore	2.44272		MantovaBelfiore	AL05		586	SarcaGardaMincio	Mantova	MantovaBelfiore	2.6145
643	MantovaBelfiore	2.32412		MantovaBelfiore	AL05		587	SarcaGardaMincio	Mantova	MantovaBelfiore	2.8958
645	MantovaBelfiore	2.24172		MantovaBelfiore	AL05		588	SarcaGardaMincio	Mantova	MantovaBelfiore	2.32412
639	MantovaBelfiore	2.19203		MantovaBelfiore	AL05		589	SarcaGardaMincio	Mantova	MantovaBelfiore	2.44272
638	MantovaBelfiore	2.14616		MantovaBelfiore	AL05		590	SarcaGardaMincio	Mantova	MantovaBelfiore	2.24172
657	Mantova_di_Mezzo	2.7301		Mantova.di.Mezzo	AL05		582	SarcaGardaMincio	Mantova	Mantova_di_Mezzo	2.7301
599	Mandronein	2.70271		Mandronein	kryal		579	SarcaGardaMincio	Mandrone	Mandronein	2.70271
604	MAND	2.9367		MAND	Alalp		602	SarcaGardaMincio	Sarca_laghi	MAND	2.9367
164	MaggToce	2.67592		MaggToce	AL03		707	Ticino	MaggioreVB	MaggToce	2.67592
177	MaggSunaE10	2.34044		MaggSunaE10	AL03		706	Ticino	MaggioreVB	MaggSunaE10	2.34044
168	MaggSunaD10	2.19882		MaggSunaD10	AL03		705	Ticino	MaggioreVB	MaggSunaD10	2.19882
166	MaggPallanzaG20	2.49863		MaggPallanzaG20	AL03		704	Ticino	MaggioreVB	MaggPallanzaG20	2.49863
178	MaggPallanzaG10	2.7142		MaggPallanzaG10	AL03		703	Ticino	MaggioreVB	MaggPallanzaG10	2.7142
200	MaggMonvalle025	2.59273		MaggMonvalle025	AL03		690	Ticino	MaggioreVA	MaggMonvalle025	2.3412
201	MaggMonvalle025	2.51456		MaggMonvalle025	AL03		691	Ticino	MaggioreVA	MaggMonvalle025	2.24995
199	MaggMonvalle025	2.4968		MaggMonvalle025	AL03		692	Ticino	MaggioreVA	MaggMonvalle025	2.4968
197	MaggMonvalle025	2.3412		MaggMonvalle025	AL03		693	Ticino	MaggioreVA	MaggMonvalle025	2.59273
198	MaggMonvalle025	2.24995		MaggMonvalle025	AL03		694	Ticino	MaggioreVA	MaggMonvalle025	2.51456
189	MaggIntraI10	2.21592		MaggIntraI10	AL03		702	Ticino	MaggioreVB	MaggIntraI10	2.21592
230	MaggGermignaga	2.58708		MaggGermignaga	AL03		688	Ticino	MaggioreVA	MaggGermignaga	2.35416
229	MaggGermignaga	2.35416		MaggGermignaga	AL03		689	Ticino	MaggioreVA	MaggGermignaga	2.58708
214	MaggCannero10b	2.52291		MaggCannero10b	AL03		698	Ticino	MaggioreVB	MaggCannero10b	2.20197
213	MaggCannero10b	2.39734		MaggCannero10b	AL03		699	Ticino	MaggioreVB	MaggCannero10b	2.36315
212	MaggCannero10b	2.36315		MaggCannero10b	AL03		700	Ticino	MaggioreVB	MaggCannero10b	2.39734
211	MaggCannero10b	2.20197		MaggCannero10b	AL03		701	Ticino	MaggioreVB	MaggCannero10b	2.52291
192	MaggBacsud01	2.3594		MaggBacsud01	AL03		687	Ticino	MaggioreVA	MaggBacsud01	2.3594
175	MaggArona	2.45142		MaggArona	AL03		695	Ticino	MaggioreVB	MaggArona	2.39307
174	MaggArona	2.39307		MaggArona	AL03		696	Ticino	MaggioreVB	MaggArona	2.45142
176	MaggArona	2.28607		MaggArona	AL03		697	Ticino	MaggioreVB	MaggArona	2.28607
173	MaggAngeraBacmer	2.82988		MaggAngeraBacmer	AL03		684	Ticino	MaggioreVA	MaggAngeraBacmer	2.28992
171	MaggAngeraBacmer	2.28992		MaggAngeraBacmer	AL03		685	Ticino	MaggioreVA	MaggAngeraBacmer	2.23498
172	MaggAngeraBacmer	2.23498		MaggAngeraBacmer	AL03		686	Ticino	MaggioreVA	MaggAngeraBacmer	2.82988
188	MaggAngera30	3.02952		MaggAngera30	AL03		678	Ticino	MaggioreVA	MaggAngera30	2.16784
187	MaggAngera30	2.91007		MaggAngera30	AL03		679	Ticino	MaggioreVA	MaggAngera30	2.36529
186	MaggAngera30	2.38219		MaggAngera30	AL03		680	Ticino	MaggioreVA	MaggAngera30	1.92596
184	MaggAngera30	2.36529		MaggAngera30	AL03		681	Ticino	MaggioreVA	MaggAngera30	2.38219
183	MaggAngera30	2.16784		MaggAngera30	AL03		682	Ticino	MaggioreVA	MaggAngera30	2.91007
185	MaggAngera30	1.92596		MaggAngera30	AL03		683	Ticino	MaggioreVA	MaggAngera30	3.02952
247	Magadinoskim	2.33001		Magadinoskim	AL03		676	Ticino	MaggioreCH	Magadinoskim	2.33001
40	Lysimachia	2.77259		Lysimachia	ME04		25	Greece	Lysimachia	Lysimachia	2.77259
61	Lys10fronteghiacciaio	2.64839		Lys10fronteghiacciaio	kryal		237	DoraBaltea	Lys	Lys10fronteghiacciaio	2.64839
249	LuganoPorlezza	3.16829		LuganoPorlezza	AL06		672	Ticino	Lugano	LuganoPorlezza	2.17909
251	LuganoPorlezza	3.0981		LuganoPorlezza	AL06		673	Ticino	Lugano	LuganoPorlezza	3.16829
250	LuganoPorlezza	2.26165		LuganoPorlezza	AL06		674	Ticino	Lugano	LuganoPorlezza	2.26165
248	LuganoPorlezza	2.17909		LuganoPorlezza	AL06		675	Ticino	Lugano	LuganoPorlezza	3.0981
417	LodiLanca	2.38744		LodiLanca	krenal		88	Adda	AddaLO	LodiLanca	2.20485
418	LodiLanca	2.37706		LodiLanca	krenal		89	Adda	AddaLO	LodiLanca	2.38744
416	LodiLanca	2.20485		LodiLanca	krenal		90	Adda	AddaLO	LodiLanca	2.37706
321	Linarolo0Wes0	2.61866		Linarolo0Wes0	potamal		527	PoWest	PoPV	Linarolo0Wes0	2.26938
324	Linarolo0Wes0	2.50669		Linarolo0Wes0	potamal		528	PoWest	PoPV	Linarolo0Wes0	2.39937
323	Linarolo0Wes0	2.4596		Linarolo0Wes0	potamal		529	PoWest	PoPV	Linarolo0Wes0	2.11452
319	Linarolo0Wes0	2.39937		Linarolo0Wes0	potamal		530	PoWest	PoPV	Linarolo0Wes0	2.61866
326	Linarolo0Wes0	2.34851		Linarolo0Wes0	potamal		531	PoWest	PoPV	Linarolo0Wes0	2.25897
325	Linarolo0Wes0	2.27799		Linarolo0Wes0	potamal		532	PoWest	PoPV	Linarolo0Wes0	2.4596
318	Linarolo0Wes0	2.26938		Linarolo0Wes0	potamal		533	PoWest	PoPV	Linarolo0Wes0	2.50669
322	Linarolo0Wes0	2.25897		Linarolo0Wes0	potamal		534	PoWest	PoPV	Linarolo0Wes0	2.27799
320	Linarolo0Wes0	2.11452		Linarolo0Wes0	potamal		535	PoWest	PoPV	Linarolo0Wes0	2.34851
341	Linarolo0Est0	2.59282		Linarolo0Est0	potamal		520	PoWest	PoPV	Linarolo0Est0	2.18786
339	Linarolo0Est0	2.46522		Linarolo0Est0	potamal		521	PoWest	PoPV	Linarolo0Est0	2.25767
338	Linarolo0Est0	2.43935		Linarolo0Est0	potamal		522	PoWest	PoPV	Linarolo0Est0	2.22731
340	Linarolo0Est0	2.28104		Linarolo0Est0	potamal		523	PoWest	PoPV	Linarolo0Est0	2.43935
336	Linarolo0Est0	2.25767		Linarolo0Est0	potamal		524	PoWest	PoPV	Linarolo0Est0	2.46522
337	Linarolo0Est0	2.22731		Linarolo0Est0	potamal		525	PoWest	PoPV	Linarolo0Est0	2.28104
335	Linarolo0Est0	2.18786		Linarolo0Est0	potamal		526	PoWest	PoPV	Linarolo0Est0	2.59282
330	Linarolo0Centro0	2.62185		Linarolo0Centro0	potamal		512	PoWest	PoPV	Linarolo0Centro0	2.31558
333	Linarolo0Centro0	2.50643		Linarolo0Centro0	potamal		513	PoWest	PoPV	Linarolo0Centro0	2.15851
334	Linarolo0Centro0	2.48588		Linarolo0Centro0	potamal		514	PoWest	PoPV	Linarolo0Centro0	2.35553
332	Linarolo0Centro0	2.46581		Linarolo0Centro0	potamal		515	PoWest	PoPV	Linarolo0Centro0	2.62185
331	Linarolo0Centro0	2.45022		Linarolo0Centro0	potamal		516	PoWest	PoPV	Linarolo0Centro0	2.45022
329	Linarolo0Centro0	2.35553		Linarolo0Centro0	potamal		517	PoWest	PoPV	Linarolo0Centro0	2.46581
327	Linarolo0Centro0	2.31558		Linarolo0Centro0	potamal		518	PoWest	PoPV	Linarolo0Centro0	2.50643
328	Linarolo0Centro0	2.15851		Linarolo0Centro0	potamal		519	PoWest	PoPV	Linarolo0Centro0	2.48588
380	Linarolo_Canne	2.19722		Linarolo.Canne	potamal		511	PoWest	PoPV	Linarolo_Canne	2.19722
38	LIM	2.37867		LIM	rhithral		32	Montenegro	LIM_river	LIM	2.37867
664	Levico	2.405		Levico	AL06		166	Adige	Levico	Levico	2.405
48	Leman	3.71357		Leman	AL03		54	Switzerland	Leman	Leman	3.71357
704	Langburgner3A	2.23476		Langburgner3A	AL05		22	Germany	LangbSee	Langb3A	2.23476
374	Lamb13Br	2.30811		Lamb13Br	potamal		318	Lambro	Lambro	Lamb13Br	2.30811
292	Lamb11Agliate	3.08483		Lamb11Agliate	potamal		313	Lambro	Lambro	Lamb11Agliate	2.39729
295	Lamb11Agliate	3.07503		Lamb11Agliate	potamal		314	Lambro	Lambro	Lamb11Agliate	3.08483
293	Lamb11Agliate	2.66194		Lamb11Agliate	potamal		315	Lambro	Lambro	Lamb11Agliate	2.66194
291	Lamb11Agliate	2.39729		Lamb11Agliate	potamal		316	Lambro	Lambro	Lamb11Agliate	2.30463
294	Lamb11Agliate	2.30463		Lamb11Agliate	potamal		317	Lambro	Lambro	Lamb11Agliate	3.07503
316	Lamb09La	2.65781		Lamb09La	rhithral		311	Lambro	Lambro	Lamb09La	2.23833
315	Lamb09La	2.23833		Lamb09La	rhithral		312	Lambro	Lambro	Lamb09La	2.65781
312	Lamb08Me	3.27556		Lamb08Me	rhithral		301	Lambro	Lambro	Lamb08Me	2.81119
309	Lamb08Me	3.26405		Lamb08Me	rhithral		302	Lambro	Lambro	Lamb08Me	2.83871
310	Lamb08Me	3.01718		Lamb08Me	rhithral		303	Lambro	Lambro	Lamb08Me	2.53191
306	Lamb08Me	2.83871		Lamb08Me	rhithral		304	Lambro	Lambro	Lamb08Me	2.52157
305	Lamb08Me	2.81119		Lamb08Me	rhithral		305	Lambro	Lambro	Lamb08Me	3.26405
314	Lamb08Me	2.59577		Lamb08Me	rhithral		306	Lambro	Lambro	Lamb08Me	3.01718
311	Lamb08Me	2.54122		Lamb08Me	rhithral		307	Lambro	Lambro	Lamb08Me	2.54122
307	Lamb08Me	2.53191		Lamb08Me	rhithral		308	Lambro	Lambro	Lamb08Me	3.27556
308	Lamb08Me	2.52157		Lamb08Me	rhithral		309	Lambro	Lambro	Lamb08Me	2.50617
313	Lamb08Me	2.50617		Lamb08Me	rhithral		310	Lambro	Lambro	Lamb08Me	2.59577
280	Lamb07pt	2.92932		Lamb07pt	rhithral		291	Lambro	Lambro	Lamb07pt	2.92932
282	Lamb07pt	2.85791		Lamb07pt	rhithral		292	Lambro	Lambro	Lamb07pt	2.82497
281	Lamb07pt	2.82497		Lamb07pt	rhithral		293	Lambro	Lambro	Lamb07pt	2.85791
285	Lamb07pt	2.6503		Lamb07pt	rhithral		294	Lambro	Lambro	Lamb07pt	2.45175
288	Lamb07pt	2.62695		Lamb07pt	rhithral		295	Lambro	Lambro	Lamb07pt	2.44347
289	Lamb07pt	2.61944		Lamb07pt	rhithral		296	Lambro	Lambro	Lamb07pt	2.6503
283	Lamb07pt	2.45175		Lamb07pt	rhithral		297	Lambro	Lambro	Lamb07pt	2.3968
284	Lamb07pt	2.44347		Lamb07pt	rhithral		298	Lambro	Lambro	Lamb07pt	2.37312
286	Lamb07pt	2.3968		Lamb07pt	rhithral		299	Lambro	Lambro	Lamb07pt	2.62695
287	Lamb07pt	2.37312		Lamb07pt	rhithral		300	Lambro	Lambro	Lamb07pt	2.61944
290	Lamb06Ca1	2.46651		Lamb06Ca1	rhithral		290	Lambro	Lambro	Lamb06Ca1	2.46651
277	Lamb06Ca0	3.23091		Lamb06Ca0	rhithral		283	Lambro	Lambro	Lamb06Ca0	2.30828
275	Lamb06Ca0	3.15333		Lamb06Ca0	rhithral		284	Lambro	Lambro	Lamb06Ca0	2.84749
276	Lamb06Ca0	2.97076		Lamb06Ca0	rhithral		285	Lambro	Lambro	Lamb06Ca0	3.15333
274	Lamb06Ca0	2.84749		Lamb06Ca0	rhithral		286	Lambro	Lambro	Lamb06Ca0	2.97076
278	Lamb06Ca0	2.84237		Lamb06Ca0	rhithral		287	Lambro	Lambro	Lamb06Ca0	3.23091
279	Lamb06Ca0	2.64281		Lamb06Ca0	rhithral		288	Lambro	Lambro	Lamb06Ca0	2.84237
273	Lamb06Ca0	2.30828		Lamb06Ca0	rhithral		289	Lambro	Lambro	Lamb06Ca0	2.64281
299	Lamb05SC	3.0029		Lamb05SC	rhithral		274	Lambro	Lambro	Lamb05SC	2.48543
297	Lamb05SC	2.87858		Lamb05SC	rhithral		275	Lambro	Lambro	Lamb05SC	2.87858
303	Lamb05SC	2.63936		Lamb05SC	rhithral		276	Lambro	Lambro	Lamb05SC	2.33538
304	Lamb05SC	2.55606		Lamb05SC	rhithral		277	Lambro	Lambro	Lamb05SC	3.0029
296	Lamb05SC	2.48543		Lamb05SC	rhithral		278	Lambro	Lambro	Lamb05SC	2.04342
298	Lamb05SC	2.33538		Lamb05SC	rhithral		279	Lambro	Lambro	Lamb05SC	2.29351
302	Lamb05SC	2.31519		Lamb05SC	rhithral		280	Lambro	Lambro	Lamb05SC	2.31519
301	Lamb05SC	2.29351		Lamb05SC	rhithral		281	Lambro	Lambro	Lamb05SC	2.63936
300	Lamb05SC	2.04342		Lamb05SC	rhithral		282	Lambro	Lambro	Lamb05SC	2.55606
357	Lamb04As	3.25446		Lamb04As	rhithral		263	Lambro	Lambro	Lamb04As	2.66832
360	Lamb04As	3.02653		Lamb04As	rhithral		264	Lambro	Lambro	Lamb04As	2.33579
363	Lamb04As	2.68595		Lamb04As	rhithral		265	Lambro	Lambro	Lamb04As	3.25446
355	Lamb04As	2.66832		Lamb04As	rhithral		266	Lambro	Lambro	Lamb04As	2.59094
365	Lamb04As	2.59927		Lamb04As	rhithral		267	Lambro	Lambro	Lamb04As	2.56144
362	Lamb04As	2.59885		Lamb04As	rhithral		268	Lambro	Lambro	Lamb04As	3.02653
358	Lamb04As	2.59094		Lamb04As	rhithral		269	Lambro	Lambro	Lamb04As	2.59074
361	Lamb04As	2.59074		Lamb04As	rhithral		270	Lambro	Lambro	Lamb04As	2.59885
364	Lamb04As	2.56369		Lamb04As	rhithral		271	Lambro	Lambro	Lamb04As	2.68595
359	Lamb04As	2.56144		Lamb04As	rhithral		272	Lambro	Lambro	Lamb04As	2.56369
356	Lamb04As	2.33579		Lamb04As	rhithral		273	Lambro	Lambro	Lamb04As	2.59927
353	Lamb03La	2.98216		Lamb03La	rhithral		260	Lambro	Lambro	Lamb03La	2.66431
352	Lamb03La	2.66431		Lamb03La	rhithral		261	Lambro	Lambro	Lamb03La	2.98216
354	Lamb03La	2.39602		Lamb03La	rhithral		262	Lambro	Lambro	Lamb03La	2.39602
345	Lamb02Ba	2.73178		Lamb02Ba	rhithral		253	Lambro	Lambro	Lamb02Ba	2.73178
347	Lamb02Ba	2.69061		Lamb02Ba	rhithral		254	Lambro	Lambro	Lamb02Ba	2.45762
349	Lamb02Ba	2.59185		Lamb02Ba	rhithral		255	Lambro	Lambro	Lamb02Ba	2.69061
346	Lamb02Ba	2.45762		Lamb02Ba	rhithral		256	Lambro	Lambro	Lamb02Ba	2.26958
351	Lamb02Ba	2.3266		Lamb02Ba	rhithral		257	Lambro	Lambro	Lamb02Ba	2.59185
350	Lamb02Ba	2.29889		Lamb02Ba	rhithral		258	Lambro	Lambro	Lamb02Ba	2.29889
348	Lamb02Ba	2.26958		Lamb02Ba	rhithral		259	Lambro	Lambro	Lamb02Ba	2.3266
344	Lamb01Ma	2.38675		Lamb01Ma	rhithral		250	Lambro	Lambro	Lamb01Ma	2.17469
343	Lamb01Ma	2.38032		Lamb01Ma	rhithral		251	Lambro	Lambro	Lamb01Ma	2.38032
342	Lamb01Ma	2.17469		Lamb01Ma	rhithral		252	Lambro	Lambro	Lamb01Ma	2.38675
52	LaLeBla4	2.67477		LaLeBla4	kryal		233	DoraBaltea	Dora_Veny	LaLeBla4	2.67477
167	Laiozza	2.03242		Laiozza	Alalp		740	Ticino	TicinoCH	Laiozza	2.03242
169	Laghettosuplitorale	2.06416		Laghettosuplitorale	Alalp		739	Ticino	TicinoCH	Laghettosuplitorale	2.06416
170	Laghettosupemissario	2.66255		Laghettosupemissario	kryal		738	Ticino	TicinoCH	Laghettosupemissario	2.66255
194	Laghettoinfemissario	2.40351		Laghettoinfemissario	Alalp		736	Ticino	TicinoCH	Laghettoinfemissario	2.7584
193	Laghettoinfemissario	2.7584		L. delle Lame	krenal		737	Ticino	TicinoCH	Laghettoinfemissario	2.40351
667	Kochel3A	2.19104		Kochel3A	AL06		21	Germany	Kochelsee	Kochel3A	2.19104
665	Kochel2A	2.03627		Kochel2A	AL06		20	Germany	Kochelsee	Kochel2A	2.03627
531	IsSerafiniCattivelli	2.63906		IsSerafiniCattivelli	potamal		510	PoWest	PoPC	IsSerafiniCattivelli	2.63906
540	IseoSarnico	2.52161		IseoSarnico	AL03		428	Oglio	Iseo	IseoSarnico	2.52161
542	IseoSarnico	2.23342		IseoSarnico	AL03		429	Oglio	Iseo	IseoSarnico	2.05008
541	IseoSarnico	2.05008		IseoSarnico	AL03		430	Oglio	Iseo	IseoSarnico	2.23342
592	Idro	2.61478		Idro	AL06		416	Oglio	Chiese	Idro	2.61478
593	Idro	1.72771		Idro	AL06		417	Oglio	Chiese	Idro	1.72771
702	Hintersteiner1A	1.83543		Hintersteiner1A	AL05		8	Austria	HintersteinerSee	Hintersteiner1A	1.83543
133	Grua03	2.33286		Grua03	rhithral		198	Agogna	Grua	Grua03	2.33286
422	Gologonisu	2.49341		Gologonisu	krenal		610	Sardegna	Coghinas	Gologonisu	2.49341
772	Gizio	2.7987		Gizio	rhithral		221	AternoPescara	Pescara	Gizio	2.7987
474	Ghisalba	2.75413		Ghisalba	rhithral		141	Adda	Serio	Ghisalba	2.42702
475	Ghisalba	2.59575		Ghisalba	rhithral		142	Adda	Serio	Ghisalba	2.44909
473	Ghisalba	2.58543		Ghisalba	rhithral		143	Adda	Serio	Ghisalba	2.26647
471	Ghisalba	2.44909		Ghisalba	rhithral		144	Adda	Serio	Ghisalba	2.58543
470	Ghisalba	2.42702		Ghisalba	rhithral		145	Adda	Serio	Ghisalba	2.75413
476	Ghisalba	2.41024		Ghisalba	rhithral		146	Adda	Serio	Ghisalba	2.59575
472	Ghisalba	2.26647		Ghisalba	rhithral		147	Adda	Serio	Ghisalba	2.41024
231	Ghirla	3.19195		Ghirla	AL05		670	Ticino	Ghirla	Ghirla	3.19195
232	Ghirla	2.32502		Ghirla	AL05		671	Ticino	Ghirla	Ghirla	2.32502
582	GaviaBerni2	1.89638		GaviaBerni2	kryal		161	Adda	Stelvio_Gavia	GaviaBerni2	1.89638
395	Garlateipo	3.14195		Garlateipo	AL06		132	Adda	Garlate	Garlateipo	3.14195
398	Garlate	2.58641		Garlate	AL06		129	Adda	Garlate	Garlate	2.52355
396	Garlate	2.52355		Garlate	AL06		130	Adda	Garlate	Garlate	2.46141
397	Garlate	2.46141		Garlate	AL06		131	Adda	Garlate	Garlate	2.58641
618	GardaToscolano12	2.95787		GardaToscolano12	AL03		571	SarcaGardaMincio	GardaBS	GardaToscolano12	2.95787
619	GardaToscolano12	2.63604		GardaToscolano12	AL03		572	SarcaGardaMincio	GardaBS	GardaToscolano12	2.63604
605	GardaSaloPtaCorno17	2.8245		GardaSaloPtaCorno17	AL03		577	SarcaGardaMincio	GardaVR	GardaSaloPtaCorno17	2.8245
606	GardaSaloPtaCorno17	2.56231		GardaSaloPtaCorno17	AL03		578	SarcaGardaMincio	GardaVR	GardaSaloPtaCorno17	2.56231
594	GardaSalo18lit	2.78655		GardaSalo18lit	AL03		575	SarcaGardaMincio	GardaVR	GardaSalo18lit	2.78655
595	GardaSalo18lit	2.68362		GardaSalo18lit	AL03		576	SarcaGardaMincio	GardaVR	GardaSalo18lit	2.68362
658	GardaRiva01	3.01914		GardaRiva01	AL03		573	SarcaGardaMincio	GardaTN	GardaRiva01	3.01914
659	GardaRiva01	2.82786		GardaRiva01	AL03		574	SarcaGardaMincio	GardaTN	GardaRiva01	2.82786
632	GardaPeschiera50	2.97886		GardaPeschiera50	AL03		568	SarcaGardaMincio	GardaBS	GardaPeschiera50	2.97886
634	GardaPeschiera50	2.83231		GardaPeschiera50	AL03		569	SarcaGardaMincio	GardaBS	GardaPeschiera50	2.40999
633	GardaPeschiera50	2.40999		GardaPeschiera50	AL03		570	SarcaGardaMincio	GardaBS	GardaPeschiera50	2.83231
600	GardaDesenzano40	2.90454		GardaDesenzano40	AL03		566	SarcaGardaMincio	GardaBS	GardaDesenzano40	2.90454
601	GardaDesenzano40	2.56578		GardaDesenzano40	AL03		567	SarcaGardaMincio	GardaBS	GardaDesenzano40	2.56578
400	Gallavesa	2.902		Gallavesa	rhithral		127	Adda	Gallavesa	Gallavesa	2.3979
399	Gallavesa	2.3979		Gallavesa	rhithral		128	Adda	Gallavesa	Gallavesa	2.902
550	Gaiano01qt	2.90284		Gaiano01qt	krenal		421	Oglio	Gaiano	Gaiano01qt	2.61001
547	Gaiano01qt	2.68608		Gaiano01qt	krenal		422	Oglio	Gaiano	Gaiano01qt	2.36834
549	Gaiano01qt	2.61936		Gaiano01qt	krenal		423	Oglio	Gaiano	Gaiano01qt	2.68608
545	Gaiano01qt	2.61001		Gaiano01qt	krenal		424	Oglio	Gaiano	Gaiano01qt	2.37202
548	Gaiano01qt	2.37202		Gaiano01qt	krenal		425	Oglio	Gaiano	Gaiano01qt	2.61936
551	Gaiano01qt	2.37036		Gaiano01qt	krenal		426	Oglio	Gaiano	Gaiano01qt	2.90284
546	Gaiano01qt	2.36834		Gaiano01qt	krenal		427	Oglio	Gaiano	Gaiano01qt	2.37036
543	Gaiano01ql	2.75692		Gaiano01ql	krenal		419	Oglio	Gaiano	Gaiano01ql	2.75692
544	Gaiano01ql	2.37787		Gaiano01ql	krenal		420	Oglio	Gaiano	Gaiano01ql	2.37787
590	Frigidolfo1	2.73993		Frigidolfo1	kryal		402	Oglio	AvioBenedettoPisgana	Frigidolfo1	2.73993
591	Frigidolfo1	2.3765		Frigidolfo1	kryal		403	Oglio	AvioBenedettoPisgana	Frigidolfo1	2.3765
602	FornigRifugioBranca	2.35658		FornigRifugioBranca	kryal		160	Adda	Stelvio_Gavia	FornigRifugioBranca	2.35658
753	FaakS03	2.28293		FaakS03	AL06		7	Austria	FaakerSee	FaakS03	2.28293
749	FaakL02	2.69843		FaakL02	AL06		6	Austria	FaakerSee	FaakL02	2.69843
760	FaakL01	2.86585		FaakL01	AL06		5	Austria	FaakerSee	FaakL01	2.86585
59	F2-TRUC-2BMGL-IGR	2.32042		F2-TRUC-2BMGL-IGR	Alalp		236	DoraBaltea	Gran_Paradiso	F2-TRUC-2BMGL-IGR	2.32042
58	F2-ROC-2ASO	2.4089		F2-ROC-2ASO	Alalp		235	DoraBaltea	Gran_Paradiso	F2-ROC-2ASO	2.4089
57	F2-ROC-2A	2.78314		F2-ROC-2A	Alalp		234	DoraBaltea	Gran_Paradiso	F2-ROC-2A	2.78314
598	Ercavalloou02	2.6068		Ercavalloou02	kryal		401	Oglio	AvioBenedettoPisgana	Ercavalloou02	2.6068
635	Enol	3.17805		Enol	ME04		53	Spain	Enol	Enol	3.17805
539	Endine	2.15026		Endine	AL05		418	Oglio	Endine	Endine	2.15026
577	ElbaMCalamita	2.42948		ElbaMCalamita	krenal		199	ArnoToscana	Elba	ElbaMCalamita	2.42948
578	ElbaMCalamita	2.14769		ElbaMCalamita	krenal		200	ArnoToscana	Elba	ElbaMCalamita	2.14769
28	DlnM	2.14045		DlnM	ME04		43	Montenegro	Skadar	DlnM	2.14045
1	Dirillo125	2.50181		Dirillo125	ME04		624	Sicilia	Dirillo	Dirillo125	2.50181
558	DCO92ABCEHIM	3.12306		DCO92ABCEHIM	potamal		501	PoWest	PoPC	DCO92ABCEHIM	2.75947
559	DCO92ABCEHIM	3.07235		DCO92ABCEHIM	potamal		502	PoWest	PoPC	DCO92ABCEHIM	2.27941
560	DCO92ABCEHIM	2.98596		DCO92ABCEHIM	potamal		503	PoWest	PoPC	DCO92ABCEHIM	2.64039
557	DCO92ABCEHIM	2.7981		DCO92ABCEHIM	potamal		504	PoWest	PoPC	DCO92ABCEHIM	2.50197
552	DCO92ABCEHIM	2.75947		DCO92ABCEHIM	potamal		505	PoWest	PoPC	DCO92ABCEHIM	2.69378
556	DCO92ABCEHIM	2.69378		DCO92ABCEHIM	potamal		506	PoWest	PoPC	DCO92ABCEHIM	2.7981
554	DCO92ABCEHIM	2.64039		DCO92ABCEHIM	potamal		507	PoWest	PoPC	DCO92ABCEHIM	3.12306
555	DCO92ABCEHIM	2.50197		DCO92ABCEHIM	potamal		508	PoWest	PoPC	DCO92ABCEHIM	3.07235
553	DCO92ABCEHIM	2.27941		DCO92ABCEHIM	potamal		509	PoWest	PoPC	DCO92ABCEHIM	2.98596
518	DCO73	2.85086		DCO73	potamal		494	PoWest	PoPC	DCO73	2.33837
519	DCO73	2.79396		DCO73	potamal		495	PoWest	PoPC	DCO73	2.23663
520	DCO73	2.7869		DCO73	potamal		496	PoWest	PoPC	DCO73	2.50296
521	DCO73	2.75012		DCO73	potamal		497	PoWest	PoPC	DCO73	2.85086
517	DCO73	2.50296		DCO73	potamal		498	PoWest	PoPC	DCO73	2.79396
515	DCO73	2.33837		DCO73	potamal		499	PoWest	PoPC	DCO73	2.7869
516	DCO73	2.23663		DCO73	potamal		500	PoWest	PoPC	DCO73	2.75012
512	DCO72	2.79002		DCO72	potamal		488	PoWest	PoPC	DCO72	2.50916
510	DCO72	2.60364		DCO72	potamal		489	PoWest	PoPC	DCO72	2.56343
509	DCO72	2.56343		DCO72	potamal		490	PoWest	PoPC	DCO72	2.60364
508	DCO72	2.50916		DCO72	potamal		491	PoWest	PoPC	DCO72	2.45163
511	DCO72	2.45163		DCO72	potamal		492	PoWest	PoPC	DCO72	2.79002
513	DCO72	2.40525		DCO72	potamal		493	PoWest	PoPC	DCO72	2.40525
506	DCO71L	2.75561		DCO71L	potamal		481	PoWest	PoPC	DCO71L	2.45485
507	DCO71L	2.66669		DCO71L	potamal		482	PoWest	PoPC	DCO71L	2.32357
505	DCO71L	2.66231		DCO71L	potamal		483	PoWest	PoPC	DCO71L	2.36641
504	DCO71L	2.52024		DCO71L	potamal		484	PoWest	PoPC	DCO71L	2.52024
501	DCO71L	2.45485		DCO71L	potamal		485	PoWest	PoPC	DCO71L	2.66231
503	DCO71L	2.36641		DCO71L	potamal		486	PoWest	PoPC	DCO71L	2.75561
502	DCO71L	2.32357		DCO71L	potamal		487	PoWest	PoPC	DCO71L	2.66669
495	DCO6263L	2.94716		DCO6263L	potamal		471	PoWest	PoPC	DCO6263L	1.89437
499	DCO6263L	2.91833		DCO6263L	potamal		472	PoWest	PoPC	DCO6263L	2.71224
496	DCO6263L	2.91642		DCO6263L	potamal		473	PoWest	PoPC	DCO6263L	2.8194
493	DCO6263L	2.8194		DCO6263L	potamal		474	PoWest	PoPC	DCO6263L	2.75768
498	DCO6263L	2.8095		DCO6263L	potamal		475	PoWest	PoPC	DCO6263L	2.94716
497	DCO6263L	2.80847		DCO6263L	potamal		476	PoWest	PoPC	DCO6263L	2.91642
494	DCO6263L	2.75768		DCO6263L	potamal		477	PoWest	PoPC	DCO6263L	2.80847
500	DCO6263L	2.71788		DCO6263L	potamal		478	PoWest	PoPC	DCO6263L	2.8095
492	DCO6263L	2.71224		DCO6263L	potamal		479	PoWest	PoPC	DCO6263L	2.91833
491	DCO6263L	1.89437		DCO6263L	potamal		480	PoWest	PoPC	DCO6263L	2.71788
527	DCO22ACGL	3.3178		DCO22ACGL	potamal		462	PoWest	PoPC	DCO22ACGL	2.54926
528	DCO22ACGL	3.23137		DCO22ACGL	potamal		463	PoWest	PoPC	DCO22ACGL	2.36489
529	DCO22ACGL	3.21625		DCO22ACGL	potamal		464	PoWest	PoPC	DCO22ACGL	3.03324
526	DCO22ACGL	3.17905		DCO22ACGL	potamal		465	PoWest	PoPC	DCO22ACGL	2.98031
530	DCO22ACGL	3.14302		DCO22ACGL	potamal		466	PoWest	PoPC	DCO22ACGL	3.17905
524	DCO22ACGL	3.03324		DCO22ACGL	potamal		467	PoWest	PoPC	DCO22ACGL	3.3178
525	DCO22ACGL	2.98031		DCO22ACGL	potamal		468	PoWest	PoPC	DCO22ACGL	3.23137
522	DCO22ACGL	2.54926		DCO22ACGL	potamal		469	PoWest	PoPC	DCO22ACGL	3.21625
523	DCO22ACGL	2.36489		DCO22ACGL	potamal		470	PoWest	PoPC	DCO22ACGL	3.14302
126	Daned	2.41124		Daned	rhithral		349	Liguria	Quiliano	Daned	2.41124
389	Curone	2.44341		Curone	rhithral		78	Adda	AddaLC	Curone	2.44341
390	Curone	2.25423		Curone	rhithral		79	Adda	AddaLC	Curone	2.25423
535	CRTNconcanavig	3.06489		CRTNconcanavig	potamal		458	PoWest	PoPC	CRTNconcanavig	2.19722
534	CRTNconcanavig	2.3979		CRTNconcanavig	potamal		459	PoWest	PoPC	CRTNconcanavig	2.30259
533	CRTNconcanavig	2.30259		CRTNconcanavig	potamal		460	PoWest	PoPC	CRTNconcanavig	2.3979
532	CRTNconcanavig	2.19722		CRTNconcanavig	potamal		461	PoWest	PoPC	CRTNconcanavig	3.06489
317	ComoSSiro	2.35049		ComoSSiro	AL03		126	Adda	Como	ComoSSiro	2.35049
388	ComoPare	2.51808		ComoPare	AL03		124	Adda	Como	ComoPare	2.45069
387	ComoPare	2.45069		ComoPare	AL03		125	Adda	Como	ComoPare	2.51808
375	ComoOnno05	2.83321		ComoOnno05	AL03		120	Adda	Como	ComoOnno05	2.83321
376	ComoOnno05	2.76771		ComoOnno05	AL03		121	Adda	Como	ComoOnno05	2.76771
377	ComoOnno05	2.07944		ComoOnno05	AL03		122	Adda	Como	ComoOnno05	2.07944
378	ComoOnno05	1.97443		ComoOnno05	AL03		123	Adda	Como	ComoOnno05	1.97443
266	ComoLenno	2.37102		ComoLenno	AL03		119	Adda	Como	ComoLenno	2.37102
393	ComoLecco	2.51251		ComoLecco	AL03		115	Adda	Como	ComoLecco	1.98261
392	ComoLecco	2.5		ComoLecco	AL03		116	Adda	Como	ComoLecco	2.5
394	ComoLecco	2.34306		ComoLecco	AL03		117	Adda	Como	ComoLecco	2.51251
391	ComoLecco	1.98261		ComoLecco	AL03		118	Adda	Como	ComoLecco	2.34306
260	ComoLaglio	2.37739		ComoLaglio	AL03		114	Adda	Como	ComoLaglio	2.37739
379	ComoDomaso	2.45852		ComoDomaso	AL03		113	Adda	Como	ComoDomaso	2.45852
256	ComoArgegno	2.11353		ComoArgegno	AL03		111	Adda	Como	ComoArgegno	2.08551
255	ComoArgegno	2.08551		ComoArgegno	AL03		112	Adda	Como	ComoArgegno	2.11353
54	Combalsorgslago	2.75087		Combalsorgslago	kryal		231	DoraBaltea	Dora_Veny	Combalsorgslago	2.22964
53	Combalsorgslago	2.22964		Combalsorgslago	kryal		232	DoraBaltea	Dora_Veny	Combalsorgslago	2.75087
413	Comazzo4	2.66471		Comazzo4	potamal		87	Adda	AddaLO	Comazzo4	2.66471
209	Comabbio	3.01385		Comabbio	AL04		668	Ticino	Comabbio	Comabbio	3.01385
210	Comabbio	2.06608		Comabbio	AL04		669	Ticino	Comabbio	Comabbio	2.06608
514	Chiavenna	2.19722		Chiavenna	potamal		457	PoWest	PoPC	Chiavenna	2.19722
479	ChiareggGhPorula	2.02211		ChiareggGhPorula	kryal		67	Adda	AddaCaseraChiareggio	ChiareggGhPorula	2.02211
485	Chiaregg4	2.1124		Chiaregg4	kryal		66	Adda	AddaCaseraChiareggio	Chiaregg4	2.1124
487	Chiaregg3	2.18085		Chiaregg3	kryal		64	Adda	AddaCaseraChiareggio	Chiaregg3	2.02502
486	Chiaregg3	2.02502		Chiaregg3	kryal		65	Adda	AddaCaseraChiareggio	Chiaregg3	2.18085
480	Chiaregg2	1.95293		Chiaregg2	kryal		63	Adda	AddaCaseraChiareggio	Chiaregg2	1.95293
60	Cervinia_eta	2.26703		Cervinia.eta	kryal		227	DoraBaltea	Cervino	Cervinia_eta	2.26703
51	CdSeigne3bis	3.01528		CdSeigne3bis	kryal		230	DoraBaltea	Dora_Veny	CdSeigne3bis	3.01528
50	CdSeigne2bis	2.62115		CdSeigne2bis	kryal		229	DoraBaltea	Dora_Veny	CdSeigne2bis	2.62115
49	CdSeigne0bisaffl	2.20301		CdSeigne0bisaffl	kryal		228	DoraBaltea	Dora_Veny	CdSeigne0bisaffl	2.20301
46	CCedon09	2.62772		CCedon09	rhithral		13	France	Garonna	CCedon09	2.62772
490	CaseraC	2.40822		CaseraC	kryal		62	Adda	AddaCaseraChiareggio	CaseraC	2.40822
14	CasalBP11CPo434	2.63734		CasalBP11CPo434	rhithral		614	Sele	Tanagro	CasalBP11CPo434	2.63734
627	Careser2	2.51417		Careser2	kryal		167	Adige	Ortles_Careser	Careser2	2.51417
628	Careser2	2.17975		Careser2	kryal		168	Adige	Ortles_Careser	Careser2	2.17975
623	carC81	2.6391		carC81	kryal		561	SarcaGardaMincio	Carealto	carC81	2.6391
624	carC81	2.60628		carC81	kryal		562	SarcaGardaMincio	Carealto	carC81	2.60628
625	carC81	2.28214		carC81	kryal		563	SarcaGardaMincio	Carealto	carC81	2.28214
622	carC51	2.82519		carC51	kryal		558	SarcaGardaMincio	Carealto	carC51	2.63229
621	carC51	2.74572		carC51	kryal		559	SarcaGardaMincio	Carealto	carC51	2.74572
620	carC51	2.63229		carC51	kryal		560	SarcaGardaMincio	Carealto	carC51	2.82519
613	carC41	2.54154		carC41	kryal		555	SarcaGardaMincio	Carealto	carC41	2.36334
612	carC41	2.36334		carC41	kryal		556	SarcaGardaMincio	Carealto	carC41	2.54154
614	carC41	2.10476		carC41	kryal		557	SarcaGardaMincio	Carealto	carC41	2.10476
617	carC31	2.86061		carC31	kryal		552	SarcaGardaMincio	Carealto	carC31	2.65677
616	carC31	2.76922		carC31	kryal		553	SarcaGardaMincio	Carealto	carC31	2.76922
615	carC31	2.65677		carC31	kryal		554	SarcaGardaMincio	Carealto	carC31	2.86061
609	carC21	2.79138		carC21	kryal		550	SarcaGardaMincio	Carealto	carC21	2.79138
610	carC21	2.28263		carC21	kryal		551	SarcaGardaMincio	Carealto	carC21	2.28263
83	CampoIV	2.6667		CampoIV	Alalp		775	Ticino	Toce_laghialpini	CampoIV	2.6667
71	Caliz3	2.58747		Caliz3	rhithral		652	Tanaro	Bormida	Caliz3	2.48832
70	Caliz3	2.48832		Caliz3	rhithral		653	Tanaro	Bormida	Caliz3	2.58747
72	Caliz3	2.23181		Caliz3	rhithral		654	Tanaro	Bormida	Caliz3	2.23181
64	Caliz2	2.54862		Caliz2	rhithral		650	Tanaro	Bormida	Caliz2	2.54862
65	Caliz2	2.25715		Caliz2	rhithral		651	Tanaro	Bormida	Caliz2	2.25715
68	Caliz1	2.93818		Caliz1	rhithral		646	Tanaro	Bormida	Caliz1	2.48491
66	Caliz1	2.48491		Caliz1	rhithral		647	Tanaro	Bormida	Caliz1	2.48491
67	Caliz1	2.48491		Caliz1	rhithral		648	Tanaro	Bormida	Caliz1	2.93818
69	Caliz1	2.19722		Caliz1	rhithral		649	Tanaro	Bormida	Caliz1	2.19722
663	Caldonazzo	2.40721		Caldonazzo	AL06		226	Brenta	Caldonazzo	Caldonazzo	2.40721
713	Caldo	2.16832		Caldo	potamal		623	Sicilia	CataniafCaldo	Caldo	2.16832
80	C11	2.8675		C11	rhithral		644	Tanaro	Bormida	C11	2.67584
79	C11	2.67584		C11	rhithral		645	Tanaro	Bormida	C11	2.8675
73	C09a	2.37842		C09a	rhithral		642	Tanaro	Bormida	C09a	2.37842
74	C09a	2.32412		C09a	rhithral		643	Tanaro	Bormida	C09a	2.32412
81	C08a	2.44275		C08a	rhithral		640	Tanaro	Bormida	C08a	2.44275
82	C08a	2.37913		C08a	rhithral		641	Tanaro	Bormida	C08a	2.37913
84	C07	2.28139		C07	rhithral		638	Tanaro	Bormida	C07	2.28139
85	C07	2.16371		C07	rhithral		639	Tanaro	Bormida	C07	2.16371
86	C06	2.74209		C06	rhithral		637	Tanaro	Bormida	C06	2.74209
90	C04	2.57834		C04	rhithral		633	Tanaro	Bormida	C04	2.25137
89	C04	2.27298		C04	rhithral		634	Tanaro	Bormida	C04	2.19392
87	C04	2.25137		C04	rhithral		635	Tanaro	Bormida	C04	2.27298
88	C04	2.19392		C04	rhithral		636	Tanaro	Bormida	C04	2.57834
91	C03	2.70006		C03	rhithral		631	Tanaro	Bormida	C03	2.70006
92	C03	2.59438		C03	rhithral		632	Tanaro	Bormida	C03	2.59438
97	C01a	2.61379		C01a	rhithral		627	Tanaro	Bormida	C01a	1.94631
98	C01a	2.36211		C01a	rhithral		628	Tanaro	Bormida	C01a	2.61379
99	C01a	2.32274		C01a	rhithral		629	Tanaro	Bormida	C01a	2.36211
96	C01a	1.94631		C01a	rhithral		630	Tanaro	Bormida	C01a	2.32274
440	Brembo03SG	2.16396		Brembo03SG	rhithral		93	Adda	Brembo	Brembo03SG	2.16396
488	Brembo01CrMortirolo	2.3979		Brembo01CrMortirolo	rhithral		92	Adda	Brembo	Brembo01CrMortirolo	2.3979
689	BraccianoA	2.78897		BraccianoA	ME07		341	Lazio	Bracciano	BraccianoA	2.71251
688	BraccianoA	2.71251		BraccianoA	ME07		342	Lazio	Bracciano	BraccianoA	2.78897
691	BraccianoA	2.65987		BraccianoA	ME07		343	Lazio	Bracciano	BraccianoA	2.58613
690	BraccianoA	2.58613		BraccianoA	ME07		344	Lazio	Bracciano	BraccianoA	2.65987
686	Bracciano	2.78684		Bracciano	ME07		339	Lazio	Bracciano	Bracciano	2.78684
687	Bracciano	2.45011		Bracciano	ME07		340	Lazio	Bracciano	Bracciano	2.45011
62	Bors	2.14775		Bors	kryal		615	Sesia	MteRosa	Bors	2.14775
678	BolsenaD015	2.23079		BolsenaD015	ME07		338	Lazio	Bolsena	BolsenaD015	2.23079
679	BolsenaD005	2.45728		BolsenaD005	ME07		337	Lazio	Bolsena	BolsenaD005	2.45728
676	BolsenaC003	2.42101		BolsenaC003	ME07		335	Lazio	Bolsena	BolsenaC003	2.42101
677	BolsenaC003	2.3738		BolsenaC003	ME07		336	Lazio	Bolsena	BolsenaC003	2.3738
672	BolsenaB003	2.40224		BolsenaB003	ME07		333	Lazio	Bolsena	BolsenaB003	2.23551
671	BolsenaB003	2.23551		BolsenaB003	ME07		334	Lazio	Bolsena	BolsenaB003	2.40224
674	BolsenaA137	2.31144		BolsenaA137	ME07		332	Lazio	Bolsena	BolsenaA137	2.31144
675	BolsenaA130	2.32325		BolsenaA130	ME07		331	Lazio	Bolsena	BolsenaA130	2.32325
368	Bodensl	3.3673		Bodensl	AL03		19	Germany	ConstanceGer	Bodensl	3.3673
381	Bodenpr	2.56495		Bodenpr	AL03		18	Germany	ConstanceGer	Bodenpr	2.56495
254	Bodenlt	3.33061		Bodenlt	AL03		17	Germany	ConstanceGer	Bodenlt	3.33061
149	BodenInfin	2.23035		BodenInfin	kryal		774	Ticino	Toce_laghialpini	BodenInfin	2.23035
680	Bidente	2.29797		Bidente	rhithral		363	Marche	Bidente	Bidente	2.29797
252	Bereguardocanale1	2.23524		Bereguardocanale1	krenal		741	Ticino	TicinoMI	Bereguardocanale1	2.23524
457	BasellaUrgnano	2.87173		BasellaUrgnano	rhithral		135	Adda	Serio	BasellaUrgnano	2.43665
456	BasellaUrgnano	2.6679		BasellaUrgnano	rhithral		136	Adda	Serio	BasellaUrgnano	2.34945
455	BasellaUrgnano	2.59054		BasellaUrgnano	rhithral		137	Adda	Serio	BasellaUrgnano	2.32929
452	BasellaUrgnano	2.43665		BasellaUrgnano	rhithral		138	Adda	Serio	BasellaUrgnano	2.59054
453	BasellaUrgnano	2.34945		BasellaUrgnano	rhithral		139	Adda	Serio	BasellaUrgnano	2.6679
454	BasellaUrgnano	2.32929		BasellaUrgnano	rhithral		140	Adda	Serio	BasellaUrgnano	2.87173
215	Bardello02	2.52294		Bardello02	rhithral		677	Ticino	MaggioreVA	Bardello02	2.52294
17	Balaton	2.56495		Balaton	AL05		28	Macedonia	Balaton	Balaton	2.56495
670	Bacchiglione	2.63906		Bacchiglione	potamal		225	Brenta	Bacchiglione_Brenta_fiumi	Bacchiglione	2.63906
719	Aterno	2.8944		Aterno	rhithral		201	AternoPescara	Aterno	Aterno	2.30234
718	Aterno	2.32871		Aterno	rhithral		202	AternoPescara	Aterno	Aterno	2.32871
717	Aterno	2.30234		Aterno	rhithral		203	AternoPescara	Aterno	Aterno	2.8944
754	Aso03	2.49842		Aso03	rhithral		362	Marche	Aso	Aso03	2.49842
733	Aso02	2.54962		Aso02	rhithral		359	Marche	Aso	Aso02	2.15364
734	Aso02	2.47799		Aso02	rhithral		360	Marche	Aso	Aso02	2.54962
732	Aso02	2.15364		Aso02	rhithral		361	Marche	Aso	Aso02	2.47799
716	Aso01	2.79192		Aso01	rhithral		357	Marche	Aso	Aso01	2.45208
715	Aso01	2.45208		Aso01	rhithral		358	Marche	Aso	Aso01	2.79192
19	ASLP3_3	2.96599		ASLP3.3	rhithral		42	Montenegro	Skadar	ASLP3_3	2.96599
31	ASLP16	2.01047		ASLP16	rhithral		41	Montenegro	Skadar	ASLP16	2.01047
27	ASLP	2.00303		ASLP	ME04		39	Montenegro	Skadar	ASLP	1.57755
26	ASLP	1.57755		ASLP	ME04		40	Montenegro	Skadar	ASLP	2.00303
13	AscP16EMo379	2.22382		AscP16EMo379	rhithral		613	Sele	Tanagro	AscP16EMo379	2.22382
384	AnnE59a	3.16971		AnnE59a	AL05		247	Lambro	AnnoneEst	AnnE59a	3.16971
385	AnnE59a	2.79654		AnnE59a	AL05		248	Lambro	AnnoneEst	AnnE59a	2.79654
386	AnnE59a	2.51015		AnnE59a	AL05		249	Lambro	AnnoneEst	AnnE59a	2.51015
383	AnnE	2.3979		AnnE	AL05		245	Lambro	AnnoneEst	AnnE	2.191
382	AnnE	2.191		AnnE	AL05		246	Lambro	AnnoneEst	AnnE	2.3979
729	AltaL03	2.78211		AltaL03	AL06		3	Austria	AltausseerSee	AltaL03	2.78211
267	alserio04	3.10178		alserio04	AL04		244	Lambro	Alserio	alserio04	3.10178
272	Alserio	3.01743		Alserio	AL04		239	Lambro	Alserio	Alserio	2.42842
269	Alserio	2.57931		Alserio	AL04		240	Lambro	Alserio	Alserio	2.57931
268	Alserio	2.42842		Alserio	AL04		241	Lambro	Alserio	Alserio	2.05775
271	Alserio	2.29919		Alserio	AL04		242	Lambro	Alserio	Alserio	2.29919
270	Alserio	2.05775		Alserio	AL04		243	Lambro	Alserio	Alserio	3.01743
150	AgT0301	2.75813		AgT0301	rhithral		195	Agogna	Agogna	AgT0301	2.75813
182	Agogna89a	2.69736		Agogna89a	rhithral		193	Agogna	Agogna	Agogna89a	2.25576
181	Agogna89a	2.25576		Agogna89a	rhithral		194	Agogna	Agogna	Agogna89a	2.69736
195	Agogna07a	2.4628		Agogna07a	rhithral		191	Agogna	Agogna	Agogna07a	2.4628
196	Agogna07a	2.12663		Agogna07a	rhithral		192	Agogna	Agogna	Agogna07a	2.12663
191	Agogna05a	2.56728		Agogna05a	rhithral		189	Agogna	Agogna	Agogna05a	2.10635
190	Agogna05a	2.10635		Agogna05a	rhithral		190	Agogna	Agogna	Agogna05a	2.56728
179	Agogna04b	2.98432		Agogna04b	rhithral		187	Agogna	Agogna	Agogna04b	2.98432
180	Agogna04b	2.81912		Agogna04b	rhithral		188	Agogna	Agogna	Agogna04b	2.81912
151	Agogna02a	2.29055		Agogna02a	rhithral		186	Agogna	Agogna	Agogna02a	2.29055
406	AddaRivolta	3.02006		AddaRivolta	potamal		74	Adda	AddaCR	AddaRivolta	3.02006
408	AddaRivolta	2.56528		AddaRivolta	potamal		75	Adda	AddaCR	AddaRivolta	2.51475
407	AddaRivolta	2.51475		AddaRivolta	potamal		76	Adda	AddaCR	AddaRivolta	2.56528
409	AddaRivolta	2.42191		AddaRivolta	potamal		77	Adda	AddaCR	AddaRivolta	2.42191
421	AddaCRCanale	2.46199		AddaCRCanale	potamal		73	Adda	AddaCR	AddaCRCanale	2.46199
412	AddaComazzo	2.8547		AddaComazzo	potamal		84	Adda	AddaLO	AddaComazzo	2.19267
414	AddaComazzo	2.58268		AddaComazzo	potamal		85	Adda	AddaLO	AddaComazzo	2.8547
411	AddaComazzo	2.19267		AddaComazzo	potamal		86	Adda	AddaLO	AddaComazzo	2.58268
402	AddaCanaleMuzza	2.59336		AddaCanaleMuzza	potamal		68	Adda	AddaCR	AddaCanaleMuzza	2.29993
403	AddaCanaleMuzza	2.52224		AddaCanaleMuzza	potamal		69	Adda	AddaCR	AddaCanaleMuzza	2.59336
401	AddaCanaleMuzza	2.29993		AddaCanaleMuzza	potamal		70	Adda	AddaCR	AddaCanaleMuzza	2.52224
404	AddaCanaleMuzza	2.29596		AddaCanaleMuzza	potamal		71	Adda	AddaCR	AddaCanaleMuzza	2.29596
405	AddaCanaleMuzza	2.2352		AddaCanaleMuzza	potamal		72	Adda	AddaCR	AddaCanaleMuzza	2.2352
483	AddaCamairago	2.47562		AddaCamairago	potamal		80	Adda	AddaLO	AddaCamairago	2.45272
482	AddaCamairago	2.47341		AddaCamairago	potamal		81	Adda	AddaLO	AddaCamairago	2.47341
481	AddaCamairago	2.45272		AddaCamairago	potamal		82	Adda	AddaLO	AddaCamairago	2.47562
484	AddaCamairago	2.25248		AddaCamairago	potamal		83	Adda	AddaLO	AddaCamairago	2.25248
451	AddaBSerioCrema	2.56139		AddaBSerioCrema	potamal		134	Adda	Serio	AddaBSerioCrema	2.56139
131	Acqualba06	2.69202		Acqualba06	rhithral		184	Agogna	Acqualba	Acqualba06	2.69202
132	Acqualba06	2.27842		Acqualba06	rhithral		185	Agogna	Acqualba	Acqualba06	2.27842
130	Acqualba04	2.26508		Acqualba04	rhithral		183	Agogna	Acqualba	Acqualba04	2.26508
123	Acqualba03	2.62231		Acqualba03	rhithral		179	Agogna	Acqualba	Acqualba03	2.3837
124	Acqualba03	2.48802		Acqualba03	rhithral		180	Agogna	Acqualba	Acqualba03	2.30016
121	Acqualba03	2.3837		Acqualba03	rhithral		181	Agogna	Acqualba	Acqualba03	2.62231
122	Acqualba03	2.30016		Acqualba03	rhithral		182	Agogna	Acqualba	Acqualba03	2.48802
117	Acqualba02	2.64913		Acqualba02	rhithral		175	Agogna	Acqualba	Acqualba02	2.08913
119	Acqualba02	2.56807		Acqualba02	rhithral		176	Agogna	Acqualba	Acqualba02	2.64913
118	Acqualba02	2.30259		Acqualba02	rhithral		177	Agogna	Acqualba	Acqualba02	2.30259
116	Acqualba02	2.08913		Acqualba02	rhithral		178	Agogna	Acqualba	Acqualba02	2.56807
115	Acqualba01	2.14743		Acqualba01	rhithral		174	Agogna	Acqualba	Acqualba01	2.14743
139	6Ornavasso	2.52408		6Ornavasso	rhithral		771	Ticino	Toce_fiume	6Ornavasso	2.48479
137	6Ornavasso	2.48479		6Ornavasso	rhithral		772	Ticino	Toce_fiume	6Ornavasso	2.45086
138	6Ornavasso	2.45086		6Ornavasso	rhithral		773	Ticino	Toce_fiume	6Ornavasso	2.52408
55	43_OZM	2.0929		43.OZM	rhithral		1	Africa_North	Seybouse	43_OZM	2.0929
110	3BoscoTenso	2.72898		3BoscoTenso	rhithral		766	Ticino	Toce_fiume	3BoscoTenso	2.72898
114	3BoscoTenso	2.64196		3BoscoTenso	rhithral		767	Ticino	Toce_fiume	3BoscoTenso	2.43041
112	3BoscoTenso	2.59871		3BoscoTenso	rhithral		768	Ticino	Toce_fiume	3BoscoTenso	2.59871
111	3BoscoTenso	2.43041		3BoscoTenso	rhithral		769	Ticino	Toce_fiume	3BoscoTenso	2.25215
113	3BoscoTenso	2.25215		3BoscoTenso	rhithral		770	Ticino	Toce_fiume	3BoscoTenso	2.64196
107	2Prata	2.44164		2Prata	rhithral		763	Ticino	Toce_fiume	2Prata	2.44164
109	2Prata	2.32887		2Prata	rhithral		764	Ticino	Toce_fiume	2Prata	2.1415
108	2Prata	2.1415		2Prata	rhithral		765	Ticino	Toce_fiume	2Prata	2.32887
106	1Domo	2.56956		1Domo	rhithral		758	Ticino	Toce_fiume	1Domo	2.43726
105	1Domo	2.56367		1Domo	rhithral		759	Ticino	Toce_fiume	1Domo	2.36044
102	1Domo	2.43726		1Domo	rhithral		760	Ticino	Toce_fiume	1Domo	2.3155
103	1Domo	2.36044		1Domo	rhithral		761	Ticino	Toce_fiume	1Domo	2.56367
104	1Domo	2.3155		1Domo	rhithral		762	Ticino	Toce_fiume	1Domo	2.56956
18	18_Palkanevesi_18_P_17.5	2.30259		staz.7	AL05		52	SF_SuomiFinland	Finland	18_Palkanevesi_18_P_17.5	2.30259

## Sheet: alpha
block	alpha	media
reg	9.5
reg	15.7308
reg	14.8571	13.3626
staz2	10
staz2	11.5
staz2	9.5
staz2	19
staz2	14
staz2	13
staz2	12
staz2	24
staz2	13
staz2	13
staz2	13.25
staz2	10.125
staz2	14.6667
staz2	12.0833
staz2	15.75
staz2	41
staz2	15.25
staz2	13.6667
staz2	13.5
staz2	14.75
staz2	13.7368
staz2	18
staz2	17.4
staz2	15.75
staz2	14.3077
staz2	13.0857
staz2	14.1
staz2	15.6364
staz2	15.977
staz2	14.7778
staz2	14.44
staz2	15.375
staz2	13.9487
staz2	17.0543
staz2	14.8087
staz2	13.3524
staz2	16.2586	15.1635
staz3	7
staz3	7
staz3	8
staz3	8
staz3	9
staz3	9
staz3	10
staz3	10
staz3	10
staz3	10
staz3	10
staz3	10
staz3	10
staz3	11
staz3	11
staz3	11
staz3	11
staz3	11
staz3	11
staz3	11
staz3	12
staz3	12
staz3	12
staz3	12
staz3	13
staz3	13
staz3	13
staz3	13
staz3	13
staz3	13
staz3	13
staz3	14
staz3	15
staz3	15
staz3	16
staz3	16
staz3	16
staz3	16
staz3	17
staz3	18
staz3	19
staz3	19
staz3	19
staz3	20
staz3	24
staz3	24
staz3	29
staz3	41
staz3	12.5
staz3	11.5
staz3	12
staz3	16.5
staz3	12.5
staz3	11
staz3	9.5
staz3	15.6667
staz3	17
staz3	17
staz3	11.5
staz3	11.625
staz3	15.5
staz3	13.5
staz3	18
staz3	18
staz3	16.6667
staz3	14
staz3	12
staz3	22
staz3	13.6667
staz3	17
staz3	14.5
staz3	17.7857
staz3	10.6667
staz3	13
staz3	20.5
staz3	15
staz3	17.75
staz3	20
staz3	12.3333
staz3	9.5
staz3	13.3333
staz3	15
staz3	17.6667
staz3	10.6667
staz3	24.5
staz3	13
staz3	17
staz3	13
staz3	13.25
staz3	13.25
staz3	12.7143
staz3	12.4
staz3	18.25
staz3	12.48
staz3	9.33333
staz3	12
staz3	11
staz3	18.75
staz3	18.2222
staz3	10.2857
staz3	14.3333
staz3	16
staz3	12.8462
staz3	13.8333
staz3	18.1304
staz3	18.6
staz3	13.8125
staz3	13.7273
staz3	17.4
staz3	13.8
staz3	13.7778
staz3	23.3333
staz3	13.25
staz3	14.1667
staz3	18.8571
staz3	12.0833
staz3	16.6
staz3	14.4737
staz3	16.1923
staz3	16.1667
staz3	12.6667
staz3	15.7778
staz3	14.0556
staz3	15.5
staz3	18.1296
staz3	12.9412
staz3	15.2
staz3	14
staz3	11.6842
staz3	14.6154
staz3	17.4493
staz3	11.5625
staz3	13.0857	14.4798
staz6	2.25781
staz6	2.06866
staz6	2.61238
staz6	2.28629
staz6	2.88356
staz6	2.48701
staz6	2.64769
staz6	2.37479
staz6	2.45157
staz6	2.19242
staz6	2.48614
staz6	2.4949
staz6	2.61686
staz6	2.79859
staz6	1.91051
staz6	2.52729
staz6	2.68033
staz6	2.36938
staz6	2.58619
staz6	2.20385
staz6	2.46081
staz6	2.37188
staz6	2.1815
staz6	3.01736
staz6	2.67213
staz6	2.9551
staz6	3.33031
staz6	2.99636
staz6	2.01418
staz6	2.468
staz6	2.19499
staz6	2.53575
staz6	2.80177
staz6	2.45993
staz6	2.60054
staz6	2.20716
staz6	2.78328
staz6	2.3658
staz6	2.66143
staz6	2.80385
staz6	2.87032
staz6	2.94256
staz6	3.28981
staz6	2.35882
staz6	2.57389
staz6	2.72936
staz6	2.10691
staz6	2.27951
staz6	2.66897
staz6	2.02224
staz6	2.23548
staz6	1.78519
staz6	2.36058
staz6	2.82505
staz6	2.51046
staz6	2.39153
staz6	2.42644
staz6	2.46803
staz6	2.37625
staz6	2.4441
staz6	2.04431
staz6	2.22231
staz6	2.12079
staz6	2.01141
staz6	2.38601
staz6	2.29493
staz6	3.3673
staz6	1.77857
staz6	2.6612
staz6	2.52549
staz6	2.63276
staz6	2.26538
staz6	2.52472
staz6	2.21911
staz6	2.55034
staz6	2.58733
staz6	2.29214
staz6	2.647
staz6	2.57606
staz6	2.18573
staz6	2.39104
staz6	2.09467
staz6	2.29837
staz6	2.45303
staz6	3.00339
staz6	2.65571
staz6	2.76086
staz6	2.59723
staz6	2.23209
staz6	2.27821
staz6	2.41959
staz6	2.30955
staz6	2.90881
staz6	2.87003
staz6	2.40507
staz6	2.26003
staz6	2.22492
staz6	2.35264
staz6	2.07944
staz6	2.72932
staz6	1.73364
staz6	2.76896
staz6	2.0887
staz6	2.14593
staz6	2.03862
staz6	2.56495
staz6	2.22101
staz6	2.18178
staz6	2.13999
staz6	2.6417
staz6	2.71262
staz6	2.48926
staz6	2.29053
staz6	2.74681
staz6	1.89287
staz6	2.75827
staz6	2.13733
staz6	2.85887
staz6	2.46723
staz6	2.95304
staz6	2.1356
staz6	2.29628
staz6	1.91787
staz6	2.62686
staz6	2.77849
staz6	2.19722
staz6	2.39331
staz6	2.4067
staz6	2.68871
staz6	2.68188
staz6	1.74716
staz6	2.18057
staz6	2.29363
staz6	2.3979
staz6	3.8712
staz6	1.65197
staz6	2.72678
staz6	2.06355
staz6	2.50144
staz6	2.77979
staz6	2.53931
staz6	2.44974
staz6	2.37191
staz6	2.38311
staz6	2.81662
staz6	2.09552
staz6	2.13637
staz6	2.09681
staz6	2.00046
staz6	2.60948
staz6	2.51395
staz6	2.30736
staz6	2.21236
staz6	2.35192
staz6	2.38946
staz6	2.70805
staz6	2.74904
staz6	2.32389
staz6	2.37446
staz6	2.09606
staz6	3.11323
staz6	2.77504
staz6	2.66057
staz6	2.49865
staz6	2.39131
staz6	3.01289
staz6	2.95799
staz6	2.84409
staz6	2.59615
staz6	2.88544
staz6	2.63987
staz6	2.68074
staz6	2.72325
staz6	2.38346
staz6	2.24691
staz6	2.32115
staz6	2.50257
staz6	2.31996
staz6	2.32376
staz6	2.59731
staz6	2.22777
staz6	2.4228
staz6	2.33657
staz6	2.36441
staz6	2.33677
staz6	2.45432
staz6	2.3697
staz6	2.22087
staz6	2.24769
staz6	2.72233
staz6	2.98107
staz6	2.61978
staz6	2.57562
staz6	2.76627
staz6	2.83094
staz6	2.90089
staz6	2.83839
staz6	2.35726
staz6	2.63205
staz6	2.57246
staz6	2.70591
staz6	2.84841
staz6	2.29322
staz6	2.90491
staz6	2.6316
staz6	2.24526
staz6	2.5328
staz6	2.41042
staz6	3.18388
staz6	2.28721
staz6	2.26483
staz6	2.5432
staz6	2.38381
staz6	2.34053
staz6	2.53327
staz6	2.30998
staz6	2.83321
staz6	2.56305
staz6	2.26423
staz6	2.75335
staz6	3.15011
staz6	2.95507
staz6	3.2003
staz6	2.14097
staz6	2.03775
staz6	2.32424
staz6	2.47302
staz6	2.58453
staz6	2.5534
staz6	3.01066
staz6	2.86086
staz6	2.42545
staz6	2.41797
staz6	2.10727
staz6	2.24444
staz6	2.13211
staz6	2.22847
staz6	2.30142
staz6	2.14868
staz6	2.67074
staz6	2.41186
staz6	2.33565
staz6	2.08683
staz6	2.37802
staz6	2.16993
staz6	2.27325
staz6	2.50586
staz6	2.26274
staz6	2.14679
staz6	2.60272
staz6	1.90554
staz6	2.02254
staz6	2.31795
staz6	2.64002
staz6	2.55826
staz6	2.21951
staz6	2.68714
staz6	2.33017
staz6	2.24627
staz6	2.5601
staz6	2.46078
staz6	2.30259
staz6	2.35602
staz6	2.19304
staz6	2.57544
staz6	2.3186
staz6	2.23819
staz6	2.30317
staz6	2.4745
staz6	2.81239
staz6	2.17317
staz6	2.2991
staz6	2.50033
staz6	2.17296
staz6	2.28643
staz6	2.44021
staz6	2.52363
staz6	2.51782
staz6	2.51246
staz6	2.55863
staz6	2.42438
staz6	2.57393
staz6	2.36651
staz6	2.57714
staz6	2.7798
staz6	3.13847
staz6	2.81186
staz6	2.85684
staz6	2.80011
staz6	2.76703
staz6	3.14859
staz6	2.77567
staz6	2.79264
staz6	3.08077
staz6	2.8508
staz6	2.97548
staz6	2.27189
staz6	2.3979
staz6	3.63759
staz6	2.22857
staz6	2.12613
staz6	2.95899
staz6	2.80784
staz6	2.52163
staz6	2.55985
staz6	1.7609
staz6	2.15853
staz6	2.01315
staz6	2.4063
staz6	2.14616
staz6	2.19203
staz6	2.78773
staz6	2.6145
staz6	2.8958
staz6	2.32412
staz6	2.44272
staz6	2.24172
staz6	2.7301
staz6	2.70271
staz6	2.9367
staz6	2.67592
staz6	2.34044
staz6	2.19882
staz6	2.49863
staz6	2.7142
staz6	2.3412
staz6	2.24995
staz6	2.4968
staz6	2.59273
staz6	2.51456
staz6	2.21592
staz6	2.35416
staz6	2.58708
staz6	2.20197
staz6	2.36315
staz6	2.39734
staz6	2.52291
staz6	2.3594
staz6	2.39307
staz6	2.45142
staz6	2.28607
staz6	2.28992
staz6	2.23498
staz6	2.82988
staz6	2.16784
staz6	2.36529
staz6	1.92596
staz6	2.38219
staz6	2.91007
staz6	3.02952
staz6	2.33001
staz6	2.77259
staz6	2.64839
staz6	2.17909
staz6	3.16829
staz6	2.26165
staz6	3.0981
staz6	2.20485
staz6	2.38744
staz6	2.37706
staz6	2.26938
staz6	2.39937
staz6	2.11452
staz6	2.61866
staz6	2.25897
staz6	2.4596
staz6	2.50669
staz6	2.27799
staz6	2.34851
staz6	2.18786
staz6	2.25767
staz6	2.22731
staz6	2.43935
staz6	2.46522
staz6	2.28104
staz6	2.59282
staz6	2.31558
staz6	2.15851
staz6	2.35553
staz6	2.62185
staz6	2.45022
staz6	2.46581
staz6	2.50643
staz6	2.48588
staz6	2.19722
staz6	2.37867
staz6	2.405
staz6	3.71357
staz6	2.23476
staz6	2.30811
staz6	2.39729
staz6	3.08483
staz6	2.66194
staz6	2.30463
staz6	3.07503
staz6	2.23833
staz6	2.65781
staz6	2.81119
staz6	2.83871
staz6	2.53191
staz6	2.52157
staz6	3.26405
staz6	3.01718
staz6	2.54122
staz6	3.27556
staz6	2.50617
staz6	2.59577
staz6	2.92932
staz6	2.82497
staz6	2.85791
staz6	2.45175
staz6	2.44347
staz6	2.6503
staz6	2.3968
staz6	2.37312
staz6	2.62695
staz6	2.61944
staz6	2.46651
staz6	2.30828
staz6	2.84749
staz6	3.15333
staz6	2.97076
staz6	3.23091
staz6	2.84237
staz6	2.64281
staz6	2.48543
staz6	2.87858
staz6	2.33538
staz6	3.0029
staz6	2.04342
staz6	2.29351
staz6	2.31519
staz6	2.63936
staz6	2.55606
staz6	2.66832
staz6	2.33579
staz6	3.25446
staz6	2.59094
staz6	2.56144
staz6	3.02653
staz6	2.59074
staz6	2.59885
staz6	2.68595
staz6	2.56369
staz6	2.59927
staz6	2.66431
staz6	2.98216
staz6	2.39602
staz6	2.73178
staz6	2.45762
staz6	2.69061
staz6	2.26958
staz6	2.59185
staz6	2.29889
staz6	2.3266
staz6	2.17469
staz6	2.38032
staz6	2.38675
staz6	2.67477
staz6	2.03242
staz6	2.06416
staz6	2.66255
staz6	2.7584
staz6	2.40351
staz6	2.19104
staz6	2.03627
staz6	2.63906
staz6	2.52161
staz6	2.05008
staz6	2.23342
staz6	2.61478
staz6	1.72771
staz6	1.83543
staz6	2.33286
staz6	2.49341
staz6	2.7987
staz6	2.42702
staz6	2.44909
staz6	2.26647
staz6	2.58543
staz6	2.75413
staz6	2.59575
staz6	2.41024
staz6	3.19195
staz6	2.32502
staz6	1.89638
staz6	3.14195
staz6	2.52355
staz6	2.46141
staz6	2.58641
staz6	2.95787
staz6	2.63604
staz6	2.8245
staz6	2.56231
staz6	2.78655
staz6	2.68362
staz6	3.01914
staz6	2.82786
staz6	2.97886
staz6	2.40999
staz6	2.83231
staz6	2.90454
staz6	2.56578
staz6	2.3979
staz6	2.902
staz6	2.61001
staz6	2.36834
staz6	2.68608
staz6	2.37202
staz6	2.61936
staz6	2.90284
staz6	2.37036
staz6	2.75692
staz6	2.37787
staz6	2.73993
staz6	2.3765
staz6	2.35658
staz6	2.28293
staz6	2.69843
staz6	2.86585
staz6	2.32042
staz6	2.4089
staz6	2.78314
staz6	2.6068
staz6	3.17805
staz6	2.15026
staz6	2.42948
staz6	2.14769
staz6	2.14045
staz6	2.50181
staz6	2.75947
staz6	2.27941
staz6	2.64039
staz6	2.50197
staz6	2.69378
staz6	2.7981
staz6	3.12306
staz6	3.07235
staz6	2.98596
staz6	2.33837
staz6	2.23663
staz6	2.50296
staz6	2.85086
staz6	2.79396
staz6	2.7869
staz6	2.75012
staz6	2.50916
staz6	2.56343
staz6	2.60364
staz6	2.45163
staz6	2.79002
staz6	2.40525
staz6	2.45485
staz6	2.32357
staz6	2.36641
staz6	2.52024
staz6	2.66231
staz6	2.75561
staz6	2.66669
staz6	1.89437
staz6	2.71224
staz6	2.8194
staz6	2.75768
staz6	2.94716
staz6	2.91642
staz6	2.80847
staz6	2.8095
staz6	2.91833
staz6	2.71788
staz6	2.54926
staz6	2.36489
staz6	3.03324
staz6	2.98031
staz6	3.17905
staz6	3.3178
staz6	3.23137
staz6	3.21625
staz6	3.14302
staz6	2.41124
staz6	2.44341
staz6	2.25423
staz6	2.19722
staz6	2.30259
staz6	2.3979
staz6	3.06489
staz6	2.35049
staz6	2.45069
staz6	2.51808
staz6	2.83321
staz6	2.76771
staz6	2.07944
staz6	1.97443
staz6	2.37102
staz6	1.98261
staz6	2.5
staz6	2.51251
staz6	2.34306
staz6	2.37739
staz6	2.45852
staz6	2.08551
staz6	2.11353
staz6	2.22964
staz6	2.75087
staz6	2.66471
staz6	3.01385
staz6	2.06608
staz6	2.19722
staz6	2.02211
staz6	2.1124
staz6	2.02502
staz6	2.18085
staz6	1.95293
staz6	2.26703
staz6	3.01528
staz6	2.62115
staz6	2.20301
staz6	2.62772
staz6	2.40822
staz6	2.63734
staz6	2.51417
staz6	2.17975
staz6	2.6391
staz6	2.60628
staz6	2.28214
staz6	2.63229
staz6	2.74572
staz6	2.82519
staz6	2.36334
staz6	2.54154
staz6	2.10476
staz6	2.65677
staz6	2.76922
staz6	2.86061
staz6	2.79138
staz6	2.28263
staz6	2.6667
staz6	2.48832
staz6	2.58747
staz6	2.23181
staz6	2.54862
staz6	2.25715
staz6	2.48491
staz6	2.48491
staz6	2.93818
staz6	2.19722
staz6	2.40721
staz6	2.16832
staz6	2.67584
staz6	2.8675
staz6	2.37842
staz6	2.32412
staz6	2.44275
staz6	2.37913
staz6	2.28139
staz6	2.16371
staz6	2.74209
staz6	2.25137
staz6	2.19392
staz6	2.27298
staz6	2.57834
staz6	2.70006
staz6	2.59438
staz6	1.94631
staz6	2.61379
staz6	2.36211
staz6	2.32274
staz6	2.16396
staz6	2.3979
staz6	2.71251
staz6	2.78897
staz6	2.58613
staz6	2.65987
staz6	2.78684
staz6	2.45011
staz6	2.14775
staz6	2.23079
staz6	2.45728
staz6	2.42101
staz6	2.3738
staz6	2.23551
staz6	2.40224
staz6	2.31144
staz6	2.32325
staz6	3.3673
staz6	2.56495
staz6	3.33061
staz6	2.23035
staz6	2.29797
staz6	2.23524
staz6	2.43665
staz6	2.34945
staz6	2.32929
staz6	2.59054
staz6	2.6679
staz6	2.87173
staz6	2.52294
staz6	2.56495
staz6	2.63906
staz6	2.30234
staz6	2.32871
staz6	2.8944
staz6	2.49842
staz6	2.15364
staz6	2.54962
staz6	2.47799
staz6	2.45208
staz6	2.79192
staz6	2.96599
staz6	2.01047
staz6	1.57755
staz6	2.00303
staz6	2.22382
staz6	3.16971
staz6	2.79654
staz6	2.51015
staz6	2.191
staz6	2.3979
staz6	2.78211
staz6	3.10178
staz6	2.42842
staz6	2.57931
staz6	2.05775
staz6	2.29919
staz6	3.01743
staz6	2.75813
staz6	2.25576
staz6	2.69736
staz6	2.4628
staz6	2.12663
staz6	2.10635
staz6	2.56728
staz6	2.98432
staz6	2.81912
staz6	2.29055
staz6	3.02006
staz6	2.51475
staz6	2.56528
staz6	2.42191
staz6	2.46199
staz6	2.19267
staz6	2.8547
staz6	2.58268
staz6	2.29993
staz6	2.59336
staz6	2.52224
staz6	2.29596
staz6	2.2352
staz6	2.45272
staz6	2.47341
staz6	2.47562
staz6	2.25248
staz6	2.56139
staz6	2.69202
staz6	2.27842
staz6	2.26508
staz6	2.3837
staz6	2.30016
staz6	2.62231
staz6	2.48802
staz6	2.08913
staz6	2.64913
staz6	2.30259
staz6	2.56807
staz6	2.14743
staz6	2.48479
staz6	2.45086
staz6	2.52408
staz6	2.0929
staz6	2.72898
staz6	2.43041
staz6	2.59871
staz6	2.25215
staz6	2.64196
staz6	2.44164
staz6	2.1415
staz6	2.32887
staz6	2.43726
staz6	2.36044
staz6	2.3155
staz6	2.56367
staz6	2.56956
staz6	2.30259	2.50465

## Sheet: gamma_beta
block	gamma	beta
reg	17	1.78947
reg	84	5.33985
reg	101	6.79808	67.3333	4.64247
staz2	10	1
staz2	17	1.47826
staz2	17	1.78947
staz2	19	1
staz2	22	1.57143
staz2	22	1.69231
staz2	22	1.83333
staz2	24	1
staz2	24	1.84615
staz2	27	2.07692
staz2	28	2.11321
staz2	30	2.96296
staz2	31	2.11364
staz2	33	2.73103
staz2	37	2.34921
staz2	41	1
staz2	45	2.95082
staz2	46	3.36585
staz2	46	3.40741
staz2	49	3.32203
staz2	49	3.56705
staz2	50	2.77778
staz2	51	2.93103
staz2	58	3.68254
staz2	58	4.05376
staz2	59	4.50873
staz2	61	4.32624
staz2	62	3.96512
staz2	63	3.94317
staz2	63	4.26316
staz2	63	4.36288
staz2	66	4.29268
staz2	69	4.94669
staz2	87	5.10134
staz2	90	6.07751
staz2	92	6.89016
staz2	93	5.72004	46.5946	3.16254
staz3	7	1
staz3	7	1
staz3	8	1
staz3	8	1
staz3	9	1
staz3	9	1
staz3	10	1
staz3	10	1
staz3	10	1
staz3	10	1
staz3	10	1
staz3	10	1
staz3	10	1
staz3	11	1
staz3	11	1
staz3	11	1
staz3	11	1
staz3	11	1
staz3	11	1
staz3	11	1
staz3	12	1
staz3	12	1
staz3	12	1
staz3	12	1
staz3	13	1
staz3	13	1
staz3	13	1
staz3	13	1
staz3	13	1
staz3	13	1
staz3	13	1
staz3	14	1
staz3	15	1
staz3	15	1
staz3	16	1
staz3	16	1
staz3	16	1
staz3	16	1
staz3	17	1
staz3	18	1
staz3	19	1
staz3	19	1
staz3	19	1
staz3	20	1
staz3	24	1
staz3	24	1
staz3	29	1
staz3	41	1
staz3	15	1.2
staz3	15	1.30435
staz3	16	1.33333
staz3	22	1.33333
staz3	17	1.36
staz3	15	1.36364
staz3	13	1.36842
staz3	23	1.46809
staz3	25	1.47059
staz3	25	1.47059
staz3	17	1.47826
staz3	18	1.54839
staz3	24	1.54839
staz3	21	1.55556
staz3	28	1.55556
staz3	28	1.55556
staz3	26	1.56
staz3	22	1.57143
staz3	19	1.58333
staz3	35	1.59091
staz3	22	1.60976
staz3	28	1.64706
staz3	24	1.65517
staz3	30	1.68675
staz3	18	1.6875
staz3	22	1.69231
staz3	35	1.70732
staz3	26	1.73333
staz3	31	1.74648
staz3	35	1.75
staz3	22	1.78378
staz3	17	1.78947
staz3	24	1.8
staz3	28	1.86667
staz3	33	1.86792
staz3	20	1.875
staz3	48	1.95918
staz3	26	2
staz3	35	2.05882
staz3	27	2.07692
staz3	28	2.11321
staz3	28	2.11321
staz3	27	2.1236
staz3	27	2.17742
staz3	40	2.19178
staz3	28	2.24359
staz3	21	2.25
staz3	27	2.25
staz3	25	2.27273
staz3	43	2.29333
staz3	42	2.30488
staz3	24	2.33333
staz3	34	2.37209
staz3	38	2.375
staz3	31	2.41317
staz3	34	2.45783
staz3	45	2.48201
staz3	47	2.52688
staz3	35	2.53394
staz3	35	2.54967
staz3	45	2.58621
staz3	36	2.6087
staz3	36	2.6129
staz3	61	2.61429
staz3	35	2.64151
staz3	38	2.68235
staz3	51	2.70455
staz3	33	2.73103
staz3	47	2.83133
staz3	42	2.90182
staz3	48	2.96437
staz3	48	2.96907
staz3	40	3.15789
staz3	51	3.23239
staz3	46	3.27273
staz3	51	3.29032
staz3	60	3.3095
staz3	43	3.32273
staz3	52	3.42105
staz3	55	3.92857
staz3	46	3.93694
staz3	61	4.17368
staz3	77	4.41279
staz3	52	4.4973
staz3	59	4.50873	26.4586	1.81131

## Sheet: month
	month	alpha	gamma	beta
1	0	11	15	1.36364
13	12	14.1667	75	5.29412
2	1	12.5455	84	6.69565
3	2	14.8837	87	5.84531
12	11	14.05	88	6.26335
11	10	13.3721	91	6.80522
5	4	15.5	97	6.25806
6	5	14.6275	97	6.63137
9	8	16.4754	97	5.88756
4	3	16.701	99	5.92778
10	9	14.6053	99	6.77838
8	7	14.4674	100	6.9121
7	6	14.7172	101	6.86273

## Sheet: years
	year	alpha	gamma	beta
45	2011	9.5	13	1.36842
5	1966	10	10	1
39	2005	10	10	1
46	2012	10	18	1.8
40	2006	10.125	31	3.06173
25	1991	10.5	27	2.57143
32	1998	10.7692	57	5.29286
43	2009	10.8	27	2.5
50	2016	11	11	1
8	1970	11	15	1.36364
49	2015	11.3333	24	2.11765
51	2017	11.5	21	1.82609
28	1994	12	12	1
41	2007	12.05	48	3.9834
35	2001	12.3333	49	3.97297
17	1983	12.4	32	2.58065
1	1961	12.7333	24	1.88482
16	1982	12.875	23	1.78641
52	2019	13	37	2.84615
44	2010	13.25	52	3.92453
24	1990	13.2564	72	5.43133
19	1985	13.3636	53	3.96599
27	1993	13.5	24	1.77778
18	1984	13.5	25	1.85185
26	1992	13.625	42	3.08257
9	1975	13.6667	31	2.26829
31	1997	13.6667	37	2.70732
23	1989	13.7321	78	5.6801
14	1980	13.8421	64	4.62357
22	1988	13.9333	55	3.94737
6	1968	14	18	1.28571
48	2014	14.1724	76	5.36253
36	2002	14.4857	73	5.03945
7	1969	14.5	28	1.93103
21	1987	14.5	29	2
33	1999	15.2	40	2.63158
38	2004	15.4773	86	5.55653
20	1986	15.5405	71	4.5687
37	2003	15.6	84	5.38462
12	1978	15.6774	72	4.59259
30	1996	16	82	5.125
34	2000	16.0833	65	4.04145
42	2008	16.2222	45	2.77397
29	1995	16.3	65	3.98773
47	2013	16.3333	37	2.26531
15	1981	16.3784	69	4.21287
10	1976	17.1304	74	4.3198
11	1977	17.7241	80	4.51362
13	1979	18.2381	77	4.22193
3	1963	21	21	1
2	1962	23.3333	61	2.61429
4	1964	23.7273	44	1.85441

## Sheet: habitat
seq	habitat	alpha	gamma	beta
5	ALAlps	13.5556	66	4.86885
9	ME07	13.7333	28	2.03883
6	krenal	14.2727	81	5.67516
7	kryal	14.5857	58	3.97649
11	rhithral	14.6795	95	6.47159
1	AL03	14.7761	85	5.75253
3	AL05	14.9038	84	5.63613
10	potamal	15.0455	87	5.78248
8	ME04	15.9091	86	5.40571
2	AL04	16.625	55	3.30827
4	AL06	16.7843	81	4.82593

## Sheet: staz3
	small basin	alpha	gamma	beta
7	AddaMI	7	7	1
123	Trasimeno	7	7	1
81	Nure	8	8	1
130	Viverone	8	8	1
56	HintersteinerSee	9	9	1
102	Sciusa	9	9	1
30	Cervino	10	10	1
40	Endine	10	10	1
44	Finland	10	10	1
79	MteRosa	10	10	1
84	Ohrid	10	10	1
92	PoVC	10	10	1
131	Volvi	10	10	1
28	CataniafCaldo	11	11	1
55	Grua	11	11	1
60	LangbSee	11	11	1
63	LIM_river	11	11	1
67	MaggioreCH	11	11	1
78	Moraca_springs	11	11	1
100	Sartirana	11	11	1
17	Avisio_torrenti	12	12	1
20	Bidente	12	12	1
25	Caldonazzo	12	12	1
80	Niscli	12	12	1
19	Balaton	13	13	1
37	Dirillo	13	13	1
62	Levico	13	13	1
93	Presanella	13	13	1
96	rioMannu	13	13	1
112	TauroposPlastiras	13	13	1
129	Vico	13	13	1
18	Bacchiglione_Brenta_fiumi	14	14	1
26	Calore	15	15	1
128	Velino	15	15	1
32	Coghinas	16	16	1
42	EUR	16	16	1
65	Lys	16	16	1
66	Lysimachia	16	16	1
122	Tovel	17	17	1
15	Austria	18	18	1
82	Occhito	19	19	1
86	Pescara	19	19	1
125	Travignolo	19	19	1
10	AltausseerSee	20	20	1
41	Enol	24	24	1
101	Scanno	24	24	1
124	TraunSee	29	29	1
61	Leman	41	41	1
126	Trobio	12.5	15	1.2
58	Kochelsee	11.5	15	1.30435
5	AddaLC	12	16	1.33333
97	Rybnica_river	16.5	22	1.33333
85	Ortles_Careser	12.5	17	1.36
36	Cornisello	11	15	1.36364
113	Tegernsee	9.5	13	1.36842
43	FaakerSee	15.6667	23	1.46809
29	Cedrino	17	25	1.47059
132	VordererLangbathsee	17	25	1.47059
39	Elba	11.5	17	1.47826
21	Bolsena	11.625	18	1.54839
111	Tasso	15.5	24	1.54839
2	AddaBG	13.5	21	1.55556
33	Comabbio	18	28	1.55556
45	FontNO	18	28	1.55556
23	Bracciano	16.6667	26	1.56
108	Tagliamento	14	22	1.57143
31	Chiese	12	19	1.58333
49	GardaTN	22	35	1.59091
54	Gran_Paradiso	13.6667	22	1.60976
118	Toblino	17	28	1.64706
109	Tanagro	14.5	24	1.65517
27	Carealto	17.7857	30	1.68675
107	Stelvio_Gavia	10.6667	18	1.6875
103	Segrino	13	22	1.69231
53	Ghirla	20.5	35	1.70732
47	Gallavesa	15	26	1.73333
50	GardaVR	17.75	31	1.74648
87	Piano	20	35	1.75
77	Moraca_river	12.3333	22	1.78378
105	Seybouse	9.5	17	1.78947
74	Mignone	13.3333	24	1.8
75	Monate	15	28	1.86667
70	Mandrone	17.6667	33	1.86792
57	Iseo	10.6667	20	1.875
72	Mantovo	24.5	48	1.95918
115	TicinoCH	13	26	2
38	Dora_Veny	17	35	2.05882
121	Tordino	13	27	2.07692
52	Garonna	13.25	28	2.11321
127	Varese	13.25	28	2.11321
88	Podelta	12.7143	27	2.1236
76	Montorfano	12.4	27	2.17742
51	Garlate	18.25	40	2.19178
90	PoPV	12.48	28	2.24359
3	AddaCaseraChiareggio	9.33333	21	2.25
120	Toce_laghialpini	12	27	2.25
133	Zittola	11	25	2.27273
64	Lugano	18.75	43	2.29333
11	AltoOglio_Vezza	18.2222	42	2.30488
95	Quiliano	10.2857	24	2.33333
114	TeverePG	14.3333	34	2.37209
117	TicinoNO	16	38	2.375
69	MaggioreVB	12.8462	31	2.41317
13	Aso	13.8333	34	2.45783
73	Mergozzo	18.1304	45	2.48201
94	Pusiano	18.6	47	2.52688
119	Toce_fiume	13.8125	35	2.53394
6	AddaLO	13.7273	35	2.54967
12	AnnoneEst	17.4	45	2.58621
4	AddaCR	13.8	36	2.6087
46	Gaiano	13.7778	36	2.6129
35	ConstanceGer	23.3333	61	2.61429
1	Acqualba	13.25	35	2.64151
99	Sarca_laghi	14.1667	38	2.68235
48	GardaBS	18.8571	51	2.70455
83	Ofanto	12.0833	33	2.73103
91	PotenzaMC	16.6	47	2.83133
71	Mantova	14.4737	42	2.90182
104	Serio	16.1923	48	2.96437
9	Alserio	16.1667	48	2.96907
16	AvioBenedettoPisgana	12.6667	40	3.15789
98	Sangro	15.7778	51	3.23239
110	Taro	14.0556	46	3.27273
8	Agogna	15.5	51	3.29032
89	PoPC	18.1296	60	3.3095
116	TicinoMI	12.9412	43	3.32273
14	Aterno	15.2	52	3.42105
68	MaggioreVA	14	55	3.92857
24	Brembo	11.6842	46	3.93694
106	Skadar	14.6154	61	4.17368
59	Lambro	17.4493	77	4.41279
34	Como	11.5625	52	4.4973
22	Bormida	13.0857	59	4.50873

## Sheet: staz2
	large basin	alpha	gamma	beta
30	SF_SuomiFinland	10	10	1
6	ArnoToscana	11.5	17	1.47826
4	Africa_North	9.5	17	1.78947
19	Molise	19	19	1
34	Tagliamento	14	22	1.57143
13	Greece	13	22	1.69231
31	Sicilia	12	22	1.83333
32	Spain	24	24	1
9	Brenta	13	24	1.84615
1	Abruzzo	13	27	2.07692
11	France	13.25	28	2.11321
16	Liguria	10.125	30	2.96296
28	Sele	14.6667	31	2.11364
21	Ofanto	12.0833	33	2.73103
27	Sardegna	15.75	37	2.34921
33	Switzerland	41	41	1
29	Sesia	15.25	45	2.95082
15	Lazio	13.6667	46	3.36585
36	Tevere	13.5	46	3.40741
10	DoraBaltea	14.75	49	3.32203
23	Po_Aff_destra	13.7368	49	3.56705
17	Macedonia	18	50	2.77778
8	Austria	17.4	51	2.93103
7	AternoPescara	15.75	58	3.68254
25	Sangro	14.3077	58	4.05376
35	Tanaro	13.0857	59	4.50873
20	Montenegro	14.1	61	4.32624
18	Marche	15.6364	62	3.96512
24	PoWest	15.977	63	3.94317
3	Adige	14.7778	63	4.26316
5	Agogna	14.44	63	4.36288
12	Germany	15.375	66	4.29268
22	Oglio	13.9487	69	4.94669
14	Lambro	17.0543	87	5.10134
37	Ticino	14.8087	90	6.07751
2	Adda	13.3524	92	6.89016
26	SarcaGardaMincio	16.2586	93	5.72004

## Sheet: staz1
	region	alpha	gamma	beta
1	AfricaNorth	9.5	17	1.78947
2	Europe	15.7308	84	5.33985
3	Italia	14.8571	101	6.79808
